# Supplementary material for: Structure and function of gene regulatory networks associated with worker sterility in honeybees
Source: Ecol Evol. 2016 Feb 16;6(6):1692–701. doi: 10.1002/ece3.1997 (PMC4755009; doi:10.1002/ece3.1997)
Supplement: Supplementary file 1 — Appendix S1. Honeybee cis‐motif data. [file ECE3-6-1692-s001.xlsx]

## Sheet: Sheet1
usp_target	AM03632	AM07022	AM08575	AM09924	AM11850	AM02807	AM05071	AM05467	AM05896	AM05984	AM08227	AM08310	AM09968	AM10191	AM02694	AM02759	AM02880	AM03203	AM03698	AM03904	AM03979	AM04186	AM04810	AM05401	AM06281	AM06577	AM07452	AM07997	AM08666	AM09453	AM10320	AM11637	AM12911	AM03113	AM03144	AM03386	AM03604	AM03864	AM03868	AM03985	AM04219	AM04697	AM04817	AM05182	AM05770	AM05895	AM06127	AM06234	AM06567
AAATTAA	AM03632	AM07022	AM08575	AM02807	AM05071	AM05896	AM08227	AM08310	AM02694	AM02880	AM03203	AM03698	AM03904	AM03979	AM04186	AM04810	AM06281	AM07452	AM07997	AM08666	AM09453	AM10320	AM03144	AM03604	AM03985	AM04697	AM05770	AM06234	AM06567	AM08768	AM08839	AM11174	AM11203	AM11211	AM12557	AM03253	AM03352	AM03820	AM04477	AM04563	AM04605	AM05201	AM05806	AM06184	AM06452	AM06595	AM07246	AM08077	AM08724
AACGGGTTAA	AM03632	AM07022	AM08575	AM05071	AM05467	AM05896	AM08227	AM08310	AM09968	AM02694	AM02759	AM03904	AM07997	AM09453	AM03985	AM06127	AM06234	AM06567	AM08768	AM11106	AM11174	AM11203	AM12557	AM03352	AM03504	AM04031	AM04563	AM04568	AM06184	AM06452	AM07352	AM07916	AM08724	AM09108	AM09440	AM11101	AM12385	AM02971	AM03196	AM04026	AM04062	AM04215	AM04284	AM04357	AM04476	AM04556	AM04692	AM05272	AM05278
AAHKMTHBCA	AM03632	AM08575	AM02807	AM08227	AM08310	AM09968	AM10191	AM02694	AM02759	AM03904	AM03979	AM04186	AM07452	AM08666	AM10320	AM11637	AM03604	AM03864	AM03985	AM04697	AM05770	AM06127	AM08768	AM08839	AM11106	AM11174	AM12557	AM03253	AM03504	AM03820	AM04031	AM04568	AM04605	AM05201	AM05806	AM06364	AM06452	AM07352	AM07916	AM08724	AM11267	AM12385	AM02854	AM02971	AM03196	AM03231	AM03268	AM03276	AM03277
AANTNTAATGACA	AM08575	AM08310	AM02694	AM03698	AM06281	AM07452	AM08666	AM03144	AM05770	AM08839	AM11487	AM03504	AM03820	AM04563	AM04676	AM05201	AM06184	AM06364	AM08724	AM10871	AM11101	AM02971	AM08	AM03773	AM03792	AM04215	AM04284	AM04426	AM04476	AM04932	AM05048	AM05389	AM05411	AM05475	AM05543	AM05624	AM05666	AM05852	AM05868	AM06023	AM06080	AM06181	AM06352	AM06483	AM06778	AM07038	AM07231	AM07406	AM07436
abd.A	AM07022	AM08575	AM11850	AM02807	AM05071	AM05467	AM05896	AM08227	AM08310	AM10191	AM02694	AM03904	AM03979	AM04186	AM06281	AM07452	AM07997	AM08666	AM10320	AM11637	AM03144	AM03985	AM04697	AM05770	AM06127	AM06234	AM06749	AM08768	AM08839	AM11106	AM11211	AM11487	AM12557	AM03253	AM03820	AM04477	AM04563	AM04568	AM04605	AM05201	AM06184	AM06452	AM06595	AM07246	AM07352	AM07916	AM08077	AM08724	AM09040
Abd.B	AM07022	AM08575	AM11850	AM02807	AM05467	AM05896	AM08227	AM02694	AM02759	AM03904	AM03979	AM04810	AM08666	AM10320	AM03144	AM03985	AM04697	AM05182	AM05770	AM06127	AM06567	AM06749	AM08768	AM08839	AM11174	AM11203	AM11487	AM12557	AM02766	AM03352	AM03820	AM04031	AM04477	AM04568	AM05201	AM05806	AM06184	AM06452	AM06595	AM07246	AM07740	AM08077	AM08724	AM09108	AM09440	AM10871	AM11101	AM11267	AM12426
Adf1	AM09924	AM11850	AM02807	AM05467	AM02880	AM03698	AM03904	AM05401	AM07452	AM07997	AM09453	AM11637	AM03604	AM03864	AM03868	AM06127	AM06234	AM11487	AM12557	AM03352	AM04477	AM05201	AM05806	AM06595	AM07916	AM10871	AM11656	AM12426	AM02952	AM02971	AM03196	AM03469	AM04041	AM04062	AM04380	AM05385	AM05389	AM05506	AM05585	AM06023	AM06181	AM06352	AM06849	AM07014	AM07038	AM07859	AM08281	AM08316	AM08439
Aef1	AM03632	AM07022	AM09924	AM02807	AM05467	AM09968	AM02694	AM03203	AM04186	AM04810	AM07452	AM03604	AM03864	AM03985	AM04697	AM08768	AM08839	AM11203	AM05806	AM06452	AM07246	AM07352	AM07740	AM07916	AM08077	AM09108	AM10871	AM12385	AM02971	AM03231	AM03303	AM08	AM03773	AM03974	AM04062	AM04215	AM04357	AM04380	AM04518	AM04534	AM04692	AM04952	AM04973	AM05272	AM05278	AM05342	AM05411	AM05624	AM05815
AMHGGGTTAH	AM03632	AM08575	AM09924	AM05896	AM08310	AM09968	AM10191	AM02694	AM03698	AM03904	AM06281	AM07997	AM09453	AM11637	AM03144	AM03985	AM06567	AM11174	AM12557	AM03352	AM03820	AM04563	AM04568	AM05051	AM05201	AM06184	AM06595	AM07352	AM07916	AM08077	AM09040	AM09108	AM09188	AM09440	AM10536	AM02971	AM03222	AM08	AM03792	AM03974	AM04062	AM04215	AM04476	AM05097	AM05272	AM05278	AM05342	AM05411	AM05506
ANHDDBHGATAASSDNNB	AM08575	AM09924	AM05896	AM08310	AM09968	AM02694	AM03698	AM03979	AM05401	AM10320	AM05182	AM06567	AM06749	AM08839	AM04605	AM05051	AM06364	AM09040	AM09440	AM11267	AM02971	AM03268	AM08	AM03733	AM03891	AM03894	AM04041	AM04273	AM04380	AM04518	AM04556	AM05278	AM05342	AM05350	AM05385	AM05411	AM05506	AM06080	AM06483	AM06631	AM06849	AM06998	AM07436	AM07655	AM07763	AM08008	AM08226	AM08233	AM08235
Antp	AM07022	AM08575	AM02807	AM05071	AM05467	AM05896	AM08227	AM08310	AM10191	AM02694	AM02880	AM03203	AM03904	AM03979	AM04186	AM04810	AM05401	AM06281	AM07452	AM07997	AM09453	AM10320	AM11637	AM03144	AM03604	AM03985	AM04697	AM05770	AM06127	AM06749	AM08768	AM08839	AM11174	AM11211	AM12557	AM03253	AM03352	AM03820	AM04477	AM04563	AM04568	AM04605	AM05201	AM05806	AM06184	AM06452	AM06595	AM07916	AM08077
ap	AM07022	AM08575	AM09924	AM02807	AM05071	AM05467	AM05896	AM08227	AM08310	AM09968	AM10191	AM02694	AM03698	AM03904	AM03979	AM04186	AM05401	AM06281	AM07452	AM07997	AM08666	AM10320	AM03144	AM03985	AM05770	AM06127	AM06749	AM08768	AM08839	AM11106	AM11203	AM11211	AM11487	AM12557	AM03352	AM03820	AM04031	AM04477	AM04563	AM04568	AM04605	AM05201	AM06184	AM06452	AM06595	AM07246	AM07916	AM08077	AM08724
ara	AM03632	AM08575	AM09924	AM11850	AM02807	AM05071	AM05467	AM05896	AM08227	AM08310	AM02694	AM03203	AM03904	AM03979	AM04186	AM05401	AM06281	AM07452	AM07997	AM08666	AM10320	AM11637	AM03144	AM03985	AM04697	AM05182	AM05770	AM06127	AM06749	AM08768	AM08839	AM11106	AM11174	AM11203	AM11211	AM11487	AM12557	AM02766	AM03253	AM03352	AM03820	AM04477	AM04563	AM04605	AM05201	AM05806	AM06184	AM06452	AM06595
Arnt.Ahr	AM03632	AM11850	AM05071	AM10191	AM02880	AM03904	AM07997	AM11637	AM03868	AM04697	AM03253	AM03504	AM04563	AM04676	AM07740	AM09040	AM10536	AM11656	AM12426	AM02854	AM02971	AM03276	AM03277	AM03773	AM04041	AM04284	AM04463	AM05475	AM07014	AM07403	AM07672	AM07763	AM08226	AM08439	AM08546	AM08814	AM08884	AM09152	AM09363	AM09703	AM09980	AM10192	AM10752	AM11112	AM11246	AM11384	AM11669	AM11737	AM05849
ATGCGGGY	AM03632	AM07022	AM09924	AM02807	AM05071	AM10191	AM03904	AM05401	AM07997	AM11637	AM03604	AM06127	AM06567	AM11174	AM03504	AM04563	AM04568	AM07740	AM10536	AM10871	AM11656	AM03469	AM03891	AM04176	AM04273	AM04463	AM04556	AM04692	AM05272	AM05350	AM05475	AM05543	AM06377	AM06998	AM07672	AM07763	AM08439	AM09703	AM09775	AM10164	AM10192	AM10681	AM10749	AM10752	AM11246	AM11384	AM11682	AM12131	AM12406
AWCAGGTGK	AM02807	AM08310	AM10191	AM03979	AM08666	AM09453	AM11637	AM03604	AM03868	AM04697	AM05182	AM06234	AM06749	AM08768	AM11211	AM03504	AM04031	AM05051	AM06184	AM07352	AM07740	AM07916	AM08077	AM09040	AM10536	AM02952	AM02971	AM03222	AM03268	AM03686	AM03773	AM03891	AM03894	AM03974	AM04041	AM04273	AM04284	AM04357	AM04380	AM04853	AM04932	AM05097	AM05272	AM05385	AM05411	AM05475	AM05543	AM05666	AM05852
bab1	AM07022	AM08575	AM09924	AM11850	AM05071	AM08227	AM08310	AM10191	AM03698	AM03904	AM03979	AM04186	AM04810	AM06281	AM07452	AM08666	AM10320	AM03144	AM03604	AM03864	AM03985	AM05770	AM06127	AM06749	AM08768	AM11211	AM12557	AM03253	AM03352	AM04031	AM04563	AM06452	AM06595	AM07352	AM07916	AM08077	AM08724	AM09040	AM09108	AM10871	AM11101	AM11267	AM11656	AM12385	AM12426	AM02971	AM03231	AM03276	AM03277
Bapx1	AM03632	AM03979	AM04186	AM11637	AM06567	AM06749	AM04563	AM05806	AM06364	AM07352	AM07740	AM09440	AM03686	AM03891	AM04062	AM04176	AM04284	AM04357	AM05272	AM05506	AM05666	AM07231	AM07672	AM07763	AM08082	AM08235	AM08316	AM08546	AM08660	AM09361	AM09775	AM10192	AM11246	AM11384	AM11410	AM11524	AM11669	AM12406	AM02653	AM04993	AM05381	AM05807	AM06612	AM07791	AM11858	AM03653	AM04837	AM05267	AM11182
bcd	AM07022	AM11850	AM02807	AM05467	AM05896	AM09968	AM10191	AM02694	AM02759	AM03203	AM03904	AM04186	AM06281	AM07452	AM10320	AM05182	AM06234	AM06749	AM08768	AM11106	AM11174	AM11203	AM02766	AM03253	AM03352	AM03504	AM03820	AM04031	AM04129	AM04563	AM04605	AM05201	AM05806	AM06452	AM06595	AM07740	AM07916	AM08077	AM08724	AM10536	AM11101	AM02971	AM03196	AM03268	AM03276	AM03277	AM03773	AM03792	AM03894
BEAF.32	AM09924	AM02807	AM05071	AM05467	AM05896	AM08227	AM08310	AM09968	AM02694	AM04186	AM04810	AM05401	AM06577	AM07997	AM08666	AM09453	AM03864	AM03868	AM03985	AM05182	AM05770	AM06234	AM08839	AM11203	AM11211	AM03253	AM03352	AM04477	AM04568	AM04605	AM05201	AM05806	AM06595	AM08724	AM11101	AM11466	AM11656	AM02854	AM02952	AM02971	AM03196	AM03222	AM03276	AM03277	AM03303	AM03686	AM03773	AM03792	AM03974
BEAF.32B	AM07022	AM08575	AM05071	AM05467	AM05896	AM08227	AM09968	AM10191	AM02880	AM03203	AM03904	AM06281	AM09453	AM03868	AM05770	AM06127	AM06749	AM08839	AM11211	AM04031	AM04563	AM04605	AM05051	AM05201	AM06595	AM07352	AM11101	AM11466	AM12385	AM02854	AM02952	AM03222	AM03268	AM03303	AM03580	AM03686	AM03773	AM03974	AM04041	AM04357	AM04380	AM04476	AM04518	AM04556	AM04692	AM04932	AM04973	AM05048	AM05272
BHTAAKCYSBV	AM07022	AM08575	AM09924	AM05071	AM05896	AM10191	AM02759	AM03203	AM04186	AM05401	AM10320	AM11637	AM03144	AM03868	AM06127	AM06234	AM08768	AM11106	AM03504	AM03820	AM05051	AM06184	AM06452	AM07246	AM07740	AM10536	AM11101	AM11656	AM02971	AM03196	AM03773	AM04026	AM04273	AM04357	AM04692	AM04932	AM05278	AM05385	AM05389	AM05559	AM05640	AM05666	AM05815	AM05841	AM06080	AM06377	AM06631	AM06778	AM06998
bicoid	AM05896	AM10191	AM03203	AM03698	AM04186	AM05401	AM06281	AM09453	AM10320	AM11637	AM06127	AM06234	AM08768	AM11211	AM03504	AM04563	AM05051	AM05806	AM07246	AM07740	AM09040	AM11101	AM11656	AM12426	AM03196	AM03891	AM03894	AM04273	AM04556	AM04692	AM04932	AM04952	AM05272	AM05278	AM05389	AM05624	AM05666	AM05815	AM05841	AM06478	AM06719	AM06778	AM07859	AM08082	AM08226	AM08235	AM08546	AM09152	AM09703
bin	AM11850	AM05467	AM05896	AM09968	AM10191	AM03904	AM04186	AM05401	AM10320	AM11637	AM05182	AM08768	AM08839	AM11174	AM11203	AM11211	AM04031	AM04563	AM05201	AM05806	AM06452	AM07246	AM07916	AM09040	AM09108	AM10536	AM11267	AM12426	AM02952	AM03268	AM08	AM03686	AM03891	AM03974	AM04062	AM04284	AM04380	AM04426	AM04463	AM04556	AM04973	AM05048	AM05097	AM05342	AM05385	AM05543	AM05624	AM05868	AM06023
BKKGDTAATTKMBKD	AM08575	AM09924	AM11850	AM05071	AM08227	AM08310	AM09968	AM03698	AM03904	AM04186	AM03985	AM04697	AM05770	AM06127	AM06234	AM06749	AM08768	AM08839	AM11106	AM11174	AM11487	AM03352	AM04477	AM04605	AM05201	AM06184	AM06595	AM07916	AM08724	AM10536	AM10871	AM11466	AM02971	AM03303	AM03469	AM03792	AM03894	AM03974	AM04215	AM04380	AM04463	AM04932	AM04973	AM05097	AM05278	AM05342	AM05543	AM05585	AM05640
BMGYBGYYGYNGMVBV	AM08575	AM09924	AM02759	AM02880	AM07997	AM03604	AM03868	AM11174	AM11487	AM03504	AM04563	AM06595	AM09108	AM10536	AM12426	AM02854	AM03268	AM03469	AM03891	AM04973	AM05350	AM05411	AM05506	AM06352	AM06673	AM06778	AM06849	AM07248	AM07363	AM07672	AM07859	AM08546	AM08660	AM09361	AM09363	AM09703	AM09877	AM09980	AM10718	AM10957	AM11410	AM11682	AM12115	AM12275	AM12307	AM12529	AM02653	AM04168	AM05381
BNWDTYGAGTGRNHDD	AM03632	AM05896	AM08227	AM03698	AM05401	AM06281	AM06577	AM07452	AM07997	AM03144	AM03985	AM05182	AM06567	AM08768	AM11174	AM02766	AM03253	AM03820	AM04563	AM04568	AM05051	AM06184	AM06452	AM07740	AM08077	AM11267	AM11656	AM02952	AM03222	AM03268	AM03276	AM03277	AM03773	AM03792	AM03894	AM04026	AM04426	AM04518	AM04692	AM04932	AM04973	AM05048	AM05278	AM05342	AM05385	AM05411	AM05441	AM05506	AM05543
br.Z1	AM07022	AM08575	AM02807	AM05071	AM05467	AM08310	AM09968	AM10191	AM02694	AM03904	AM03979	AM04186	AM04810	AM05401	AM06281	AM07452	AM08666	AM09453	AM10320	AM03144	AM03604	AM03868	AM03985	AM04697	AM05182	AM05770	AM06127	AM06749	AM08768	AM08839	AM11174	AM11203	AM11487	AM12557	AM03253	AM03352	AM03820	AM04477	AM04563	AM04605	AM05201	AM05806	AM06452	AM06595	AM07246	AM07352	AM07916	AM08077	AM08724
br.Z2	AM02807	AM05071	AM09968	AM02694	AM03203	AM03904	AM03979	AM04186	AM04810	AM06281	AM08666	AM09453	AM10320	AM03144	AM03604	AM03985	AM04697	AM05770	AM06127	AM08768	AM12557	AM02766	AM03253	AM03820	AM04031	AM04477	AM04605	AM05201	AM05806	AM06364	AM06452	AM07352	AM07740	AM07916	AM08724	AM09040	AM09440	AM10150	AM11101	AM11466	AM11656	AM12385	AM02854	AM02971	AM03222	AM03231	AM03268	AM03276	AM03277
br.Z3	AM07022	AM08575	AM02807	AM08227	AM09968	AM02694	AM03904	AM03979	AM04186	AM04810	AM06281	AM07452	AM10320	AM03144	AM03604	AM03864	AM03985	AM04697	AM05770	AM05895	AM06567	AM08768	AM08839	AM11211	AM11487	AM12557	AM03253	AM03352	AM03820	AM04477	AM04605	AM05201	AM05806	AM06452	AM06595	AM07246	AM07352	AM07916	AM08724	AM10871	AM11466	AM12385	AM12426	AM02854	AM02971	AM03196	AM03222	AM03231	AM03276
br.Z4	AM07022	AM08575	AM09924	AM02807	AM05071	AM05896	AM08227	AM08310	AM09968	AM10191	AM02694	AM02880	AM03698	AM03904	AM03979	AM04186	AM04810	AM05401	AM07452	AM07997	AM08666	AM10320	AM03144	AM03604	AM03985	AM04697	AM05182	AM05770	AM06127	AM06234	AM06749	AM08768	AM08839	AM11174	AM11203	AM11487	AM12557	AM03352	AM03820	AM04031	AM04477	AM04563	AM04605	AM05201	AM05806	AM06452	AM06595	AM07246	AM07352
BRDHTTTTWWRRHH	AM03632	AM08575	AM11850	AM02807	AM05071	AM05896	AM08227	AM08310	AM09968	AM02694	AM03203	AM03698	AM03904	AM03979	AM04810	AM06281	AM07452	AM08666	AM10320	AM03144	AM03604	AM03868	AM05182	AM05770	AM06234	AM08768	AM11211	AM11487	AM12557	AM02766	AM03820	AM04031	AM04568	AM04605	AM05201	AM05806	AM06184	AM06452	AM06595	AM07246	AM07352	AM08077	AM09108	AM09440	AM11101	AM11267	AM11656	AM12426	AM02659
brk	AM09924	AM10191	AM02880	AM03979	AM07997	AM05770	AM06567	AM11487	AM03504	AM04563	AM05051	AM06364	AM07740	AM09040	AM11267	AM12426	AM03268	AM03469	AM03891	AM04176	AM04463	AM05350	AM05506	AM05543	AM05624	AM06115	AM06414	AM06673	AM07406	AM07763	AM07795	AM07856	AM08920	AM09234	AM09877	AM10192	AM10855	AM10947	AM11112	AM11246	AM11410	AM11682	AM12025	AM12131	AM12169	AM12406	AM12504	AM12529	AM12659
BYGTGRGAAMCBNDVD	AM07022	AM08575	AM02694	AM03203	AM06281	AM07452	AM03985	AM04697	AM06234	AM06567	AM11174	AM03352	AM03504	AM04477	AM04563	AM06595	AM07246	AM07352	AM07740	AM09440	AM11101	AM11656	AM12426	AM03268	AM03773	AM03891	AM04026	AM04041	AM04176	AM04215	AM04284	AM04426	AM04463	AM04556	AM05272	AM05559	AM05624	AM06023	AM06181	AM06478	AM06483	AM06778	AM06849	AM07672	AM07859	AM08582	AM08660	AM08879	AM08993
byn	AM02807	AM05071	AM10191	AM02694	AM03698	AM03904	AM03979	AM04186	AM05401	AM07452	AM07997	AM09453	AM10320	AM11637	AM03144	AM03864	AM06127	AM06234	AM11203	AM11211	AM11487	AM04563	AM05051	AM05201	AM07246	AM08724	AM09108	AM09440	AM10536	AM11101	AM12385	AM02659	AM03268	AM04062	AM04215	AM04284	AM04476	AM04932	AM05097	AM05385	AM05389	AM05543	AM05624	AM05666	AM05852	AM05868	AM06023	AM06352	AM06414
BYRHBACAAWGTDDB	AM08575	AM08227	AM10191	AM02694	AM03904	AM04186	AM09453	AM03144	AM03868	AM03985	AM06234	AM08839	AM11174	AM11211	AM11487	AM03253	AM03352	AM04031	AM04477	AM06364	AM06595	AM07352	AM07740	AM08724	AM09108	AM09188	AM09440	AM11101	AM12385	AM02952	AM03231	AM03276	AM03277	AM08	AM03773	AM03891	AM03894	AM04041	AM04176	AM04215	AM04284	AM04357	AM04463	AM04476	AM05097	AM05385	AM05389	AM05543	AM05624
CAACAA	AM07022	AM11850	AM05071	AM05896	AM10191	AM02694	AM02759	AM03203	AM03979	AM07452	AM10320	AM03604	AM03868	AM04697	AM05182	AM05770	AM11106	AM04563	AM04568	AM04605	AM05806	AM06452	AM06595	AM07246	AM07352	AM07740	AM08077	AM08724	AM09108	AM12426	AM02971	AM03106	AM03222	AM03231	AM08	AM03580	AM03686	AM03718	AM03773	AM03792	AM03894	AM04215	AM04357	AM04463	AM04476	AM04518	AM05342	AM05350	AM05385
CAATTA	AM08575	AM11850	AM05071	AM05467	AM08227	AM10191	AM03904	AM03979	AM04186	AM05401	AM06281	AM07452	AM07997	AM08666	AM09453	AM10320	AM03864	AM05770	AM06127	AM06234	AM06749	AM08768	AM08839	AM11106	AM11211	AM12557	AM04568	AM05201	AM06452	AM07352	AM07740	AM07916	AM08077	AM09040	AM09440	AM10536	AM11101	AM11466	AM02971	AM03196	AM03303	AM03469	AM03686	AM03733	AM03773	AM03792	AM03894	AM04041	AM04062
CACATGT	AM07022	AM09968	AM04186	AM05401	AM09453	AM11637	AM06567	AM11211	AM03504	AM04477	AM04563	AM04568	AM05051	AM07740	AM08077	AM09440	AM11656	AM12426	AM02965	AM03106	AM03231	AM08	AM03792	AM03891	AM04026	AM04041	AM04518	AM05272	AM05385	AM05411	AM05475	AM05559	AM05666	AM05852	AM06631	AM07363	AM07406	AM07655	AM07763	AM08008	AM08082	AM08226	AM08755	AM08814	AM08879	AM09363	AM09775	AM09991	AM10518
CACGCG	AM11850	AM05071	AM10191	AM07997	AM11637	AM03868	AM06567	AM12557	AM03504	AM04477	AM04563	AM04605	AM07740	AM07916	AM12426	AM02854	AM02971	AM03469	AM03773	AM03891	AM04041	AM04215	AM04284	AM04380	AM04518	AM05385	AM05475	AM05815	AM05852	AM06483	AM06849	AM07014	AM07403	AM07763	AM08008	AM08316	AM08439	AM08546	AM08884	AM08920	AM09152	AM09363	AM09980	AM10192	AM10752	AM10947	AM11112	AM11246	AM11669
CACGCGMC	AM05071	AM10191	AM07997	AM11637	AM03868	AM06567	AM11203	AM12557	AM03504	AM04477	AM04563	AM04605	AM04676	AM05051	AM07740	AM07916	AM09040	AM10536	AM12426	AM02854	AM02971	AM03469	AM03891	AM04041	AM04284	AM04973	AM05272	AM05350	AM05385	AM05666	AM06849	AM06998	AM07014	AM07282	AM07403	AM07763	AM08546	AM08637	AM08884	AM09363	AM09703	AM09775	AM09980	AM10192	AM11246	AM11410	AM11682	AM11737	AM12025
CACNNG	AM09924	AM11850	AM05071	AM02880	AM03203	AM03698	AM07997	AM11637	AM03868	AM06567	AM03504	AM04563	AM04676	AM07740	AM07916	AM02971	AM03891	AM04284	AM05385	AM05666	AM06483	AM07403	AM07763	AM08226	AM08316	AM08660	AM09363	AM09775	AM09980	AM11112	AM11669	AM11682	AM12025	AM12406	AM12465	AM05849	AM02653	AM07242	AM04993	AM05807	AM06612	AM07444	AM07791	AM11858	AM03653	AM04837	AM04851	AM05267	AM06420
CACTTRA	AM03632	AM05071	AM05467	AM05896	AM08310	AM10191	AM02694	AM03203	AM03979	AM04186	AM10320	AM05770	AM06234	AM06567	AM06749	AM11174	AM11211	AM03253	AM03352	AM04031	AM04563	AM05201	AM06452	AM07246	AM09440	AM12385	AM12426	AM02854	AM02952	AM03106	AM03196	AM03231	AM03268	AM03276	AM03277	AM08	AM03586	AM03773	AM03792	AM03891	AM03974	AM04062	AM04215	AM04273	AM04357	AM04380	AM04463	AM04518	AM04692
cad	AM08575	AM05467	AM08227	AM08310	AM02694	AM02880	AM03904	AM07997	AM08666	AM10320	AM11637	AM03144	AM05182	AM08768	AM11211	AM12557	AM03253	AM03504	AM03820	AM04031	AM04568	AM05051	AM05201	AM05806	AM06452	AM06595	AM07246	AM07352	AM07916	AM09440	AM11101	AM11466	AM12385	AM12426	AM02854	AM03222	AM03231	AM03276	AM03277	AM03303	AM03469	AM03580	AM03686	AM04026	AM04176	AM04215	AM04357	AM04380	AM04476
CAGGTG	AM09924	AM11850	AM10191	AM03203	AM03698	AM04810	AM11637	AM06234	AM06749	AM03504	AM04031	AM04563	AM05051	AM06184	AM07352	AM07740	AM07916	AM02952	AM02971	AM03231	AM03686	AM03891	AM04273	AM04284	AM04357	AM04853	AM04973	AM05272	AM05411	AM05475	AM05559	AM05868	AM06023	AM06352	AM06377	AM06483	AM06778	AM07763	AM07856	AM08233	AM08235	AM08316	AM08370	AM08993	AM09152	AM09703	AM09877	AM09889	AM09970
CAGSTG	AM09924	AM05896	AM10191	AM03698	AM04810	AM05401	AM11637	AM05182	AM06127	AM06567	AM06749	AM11211	AM04563	AM06184	AM07740	AM08724	AM02952	AM02971	AM03686	AM03891	AM04062	AM04273	AM04853	AM04973	AM05272	AM05342	AM05350	AM06377	AM06478	AM06483	AM06778	AM07672	AM07763	AM07795	AM07859	AM08082	AM08226	AM08233	AM08316	AM08370	AM09010	AM09152	AM09361	AM09775	AM09889	AM09970	AM09980	AM10164	AM10855
CAYNTGT	AM07022	AM05071	AM04186	AM07452	AM10320	AM11637	AM03868	AM05770	AM11211	AM03504	AM04031	AM04563	AM06184	AM07916	AM08077	AM08724	AM09108	AM11101	AM11656	AM02952	AM08	AM03773	AM03891	AM04041	AM04176	AM04357	AM05272	AM05475	AM05506	AM05559	AM05815	AM05852	AM06023	AM06377	AM06478	AM06631	AM06778	AM06998	AM07403	AM07406	AM07436	AM07655	AM07763	AM07856	AM08226	AM08316	AM08637	AM08774	AM08814
CAYRTGT	AM07022	AM05071	AM04186	AM11637	AM03144	AM03868	AM03985	AM08768	AM08839	AM03504	AM04031	AM04563	AM04605	AM04676	AM05051	AM05201	AM07246	AM07916	AM08077	AM11101	AM11656	AM02952	AM02965	AM08	AM03686	AM03773	AM03891	AM03974	AM04041	AM04284	AM04357	AM05385	AM05411	AM05475	AM05506	AM05559	AM05815	AM05852	AM06023	AM06414	AM06478	AM06631	AM06673	AM06849	AM07403	AM07406	AM07436	AM07763	AM07856
CAYRTGTG	AM07022	AM09924	AM11850	AM09968	AM03904	AM03144	AM03868	AM03985	AM04697	AM05770	AM06234	AM08768	AM08839	AM11211	AM12557	AM03253	AM03504	AM03820	AM04031	AM04477	AM04568	AM06364	AM06595	AM07740	AM07916	AM09440	AM10536	AM11466	AM02952	AM03276	AM03277	AM08	AM03469	AM03686	AM03773	AM04041	AM04215	AM04284	AM04426	AM04973	AM05385	AM05389	AM05475	AM05559	AM06023	AM06352	AM06478	AM06483	AM06849
CCTTTGATCTT	AM03632	AM11850	AM05896	AM08227	AM10191	AM02694	AM03203	AM03904	AM05401	AM09453	AM03144	AM03604	AM03864	AM03868	AM03985	AM05182	AM06234	AM11174	AM11211	AM03352	AM03820	AM04477	AM04563	AM04568	AM04605	AM05201	AM05806	AM06184	AM06364	AM06452	AM07246	AM07740	AM08724	AM09440	AM10536	AM11267	AM02952	AM02971	AM03196	AM03222	AM03268	AM08	AM03469	AM03686	AM03792	AM03894	AM04026	AM04176	AM04273
cEBP	AM02807	AM09968	AM02880	AM03698	AM03904	AM05401	AM03144	AM03864	AM08768	AM11203	AM02766	AM03820	AM05051	AM06184	AM08077	AM09040	AM10536	AM12426	AM03231	AM03773	AM03891	AM04556	AM04692	AM05272	AM05389	AM05543	AM05640	AM05868	AM06181	AM06414	AM06673	AM06778	AM07014	AM07655	AM07763	AM08008	AM08439	AM08546	AM08755	AM08814	AM08879	AM09010	AM09198	AM11246	AM11669	AM12169	AM12495	AM12504	AM12659
Cf2.II	AM08575	AM11850	AM02807	AM08227	AM08310	AM10191	AM03203	AM03904	AM03979	AM05401	AM08666	AM03144	AM03604	AM03868	AM03985	AM04697	AM06127	AM06234	AM06749	AM11211	AM11487	AM03253	AM03352	AM03820	AM04477	AM04563	AM04605	AM05051	AM06364	AM06452	AM08724	AM09108	AM09440	AM10871	AM11466	AM12385	AM02971	AM03196	AM03231	AM03268	AM03276	AM03277	AM03303	AM03580	AM03792	AM03891	AM03974	AM04026	AM04176
CHGGAW	AM08575	AM11850	AM05071	AM02759	AM03698	AM03904	AM04186	AM04810	AM06577	AM07997	AM11637	AM03604	AM03864	AM06749	AM03253	AM03352	AM04031	AM04129	AM05051	AM06184	AM07246	AM07916	AM09040	AM10536	AM11101	AM12426	AM03268	AM03276	AM03277	AM03469	AM03773	AM03792	AM03894	AM04176	AM04273	AM04476	AM05097	AM05350	AM05411	AM05441	AM05543	AM05585	AM05640	AM05666	AM06023	AM06414	AM06673	AM07406	AM07585
CKCAKCWCT	AM03632	AM09924	AM10191	AM03698	AM03904	AM04810	AM07997	AM11637	AM06127	AM06567	AM08768	AM03504	AM06364	AM06595	AM07352	AM09108	AM09440	AM11267	AM11466	AM11656	AM12385	AM02854	AM02952	AM02971	AM03268	AM08	AM03469	AM03891	AM03974	AM04026	AM04062	AM04273	AM04357	AM05278	AM05350	AM05389	AM05411	AM05841	AM06483	AM06673	AM06849	AM07672	AM07763	AM07885	AM08316	AM08660	AM08879	AM09234	AM09675
CMGGAAR	AM07022	AM09924	AM05071	AM05467	AM03698	AM04186	AM04810	AM05401	AM06281	AM07997	AM08666	AM11637	AM03864	AM06234	AM06749	AM12557	AM04129	AM04563	AM05051	AM06184	AM07246	AM07916	AM09040	AM09440	AM11101	AM08	AM03894	AM04041	AM04973	AM05097	AM05272	AM05543	AM05624	AM05666	AM05841	AM05852	AM06023	AM06181	AM06222	AM06377	AM06483	AM07248	AM07282	AM07763	AM07859	AM08235	AM08316	AM08439	AM08512
CREB1	AM09924	AM02880	AM03698	AM11637	AM11174	AM04563	AM05051	AM06364	AM09040	AM11656	AM12385	AM12426	AM02971	AM03469	AM03891	AM05385	AM06414	AM06849	AM07763	AM08082	AM08235	AM08660	AM08884	AM09363	AM10192	AM10681	AM11669	AM11682	AM05849	AM02653	AM04993	AM05807	AM06612	AM07444	AM03059	AM05267	AM07876	AM09709	AM11480	AM11839	AM03041	AM05592	AM06855	AM07368	AM08408	AM08681	AM08771	AM08935	AM09953
CTYAAGTGG	AM09924	AM11850	AM02807	AM02694	AM03904	AM03979	AM07452	AM10320	AM05182	AM06234	AM06567	AM08768	AM11106	AM11203	AM11211	AM03504	AM05806	AM06452	AM06595	AM07352	AM08077	AM10871	AM11101	AM12426	AM02952	AM03222	AM03268	AM08	AM04062	AM04176	AM04215	AM04273	AM04284	AM04357	AM04518	AM04932	AM05350	AM05506	AM05543	AM05815	AM05868	AM06377	AM06849	AM07038	AM07231	AM07248	AM07282	AM08082	AM08235
CWYBDCY	AM09924	AM05401	AM07997	AM11637	AM03604	AM06567	AM11174	AM12557	AM03820	AM04563	AM06364	AM11267	AM12426	AM02952	AM03268	AM03469	AM03891	AM04380	AM05385	AM05411	AM05475	AM06414	AM06483	AM07859	AM08316	AM08512	AM08595	AM09363	AM09703	AM09849	AM11384	AM11669	AM12529	AM05849	AM05381	AM05807	AM06612	AM11858	AM02697	AM04837	AM05267	AM06239	AM06420	AM07876	AM10361	AM11480	AM11839	AM02973	AM03041
DDNBKGTDTHDHV	AM09924	AM11850	AM02694	AM04810	AM05401	AM07452	AM09453	AM11637	AM05182	AM06567	AM11174	AM03352	AM03504	AM04676	AM05051	AM06364	AM06452	AM07740	AM09440	AM12385	AM12426	AM02952	AM03196	AM03231	AM03268	AM03792	AM03891	AM04062	AM04273	AM05385	AM05506	AM05852	AM06352	AM06414	AM06483	AM06849	AM07436	AM07763	AM08235	AM08281	AM08316	AM08439	AM08582	AM08814	AM08879	AM09703	AM10192	AM10494	AM10912
DDNYNYAAAD	AM03632	AM08575	AM02807	AM05896	AM08227	AM09968	AM02694	AM03203	AM03904	AM04186	AM04810	AM06281	AM07452	AM07997	AM08666	AM10320	AM03144	AM03604	AM03985	AM04697	AM05182	AM06234	AM06567	AM08768	AM08839	AM11174	AM11203	AM11211	AM12557	AM03253	AM03820	AM04568	AM04605	AM05201	AM06452	AM06595	AM07246	AM08077	AM08724	AM09108	AM09440	AM11101	AM11267	AM11466	AM11656	AM12385	AM12426	AM02965	AM02971
DDRDMWMSKRRMDVR	AM08575	AM05467	AM02880	AM04810	AM07997	AM09453	AM11637	AM03144	AM05182	AM06234	AM06567	AM11203	AM04563	AM04568	AM05051	AM05201	AM07740	AM07916	AM09108	AM09440	AM12426	AM03196	AM08	AM03469	AM03686	AM03792	AM03891	AM03894	AM04041	AM04426	AM04476	AM04518	AM05278	AM05389	AM05475	AM06222	AM06631	AM06849	AM07014	AM07672	AM07859	AM08082	AM08233	AM08235	AM08281	AM08774	AM09675	AM09775	AM09970
Deaf1	AM03632	AM05071	AM02880	AM03203	AM03979	AM05401	AM07997	AM11637	AM05770	AM06234	AM06567	AM11203	AM12557	AM03352	AM03504	AM03820	AM04605	AM05806	AM07740	AM11101	AM12426	AM02952	AM02971	AM03469	AM03773	AM03974	AM04026	AM04041	AM04062	AM04176	AM04357	AM04426	AM04692	AM04932	AM04973	AM05278	AM05385	AM05389	AM05506	AM05543	AM05585	AM06352	AM06377	AM06631	AM06673	AM06998	AM07014	AM07248	AM07282
Dfd	AM07022	AM08575	AM09924	AM11850	AM02807	AM05071	AM05467	AM05896	AM08310	AM09968	AM10191	AM02694	AM02880	AM03698	AM03979	AM04186	AM04810	AM05401	AM07452	AM07997	AM08666	AM10320	AM03144	AM05182	AM05770	AM06127	AM06749	AM08768	AM08839	AM11106	AM11174	AM11211	AM12557	AM03352	AM03504	AM03820	AM04477	AM04563	AM04568	AM04605	AM05201	AM05806	AM06364	AM06452	AM07246	AM07352	AM07740	AM07916	AM08077
dl	AM08575	AM09924	AM11850	AM05467	AM09968	AM02694	AM04186	AM06281	AM07997	AM08666	AM10320	AM11637	AM04697	AM05182	AM06234	AM08839	AM11211	AM12557	AM04568	AM04605	AM05051	AM05201	AM05806	AM06184	AM06452	AM07246	AM07740	AM07916	AM08077	AM10871	AM11101	AM11466	AM02854	AM03196	AM03268	AM08	AM03686	AM03792	AM03891	AM03894	AM04026	AM04176	AM04215	AM04380	AM04463	AM04476	AM04518	AM05048	AM05389
Dl_10	AM09924	AM02694	AM03203	AM03698	AM07997	AM11637	AM06567	AM11487	AM12557	AM03504	AM04563	AM04605	AM05051	AM05201	AM05806	AM06184	AM06364	AM07740	AM07916	AM12426	AM03686	AM03891	AM04041	AM04476	AM04692	AM05411	AM05543	AM06352	AM06414	AM06849	AM07014	AM07282	AM07763	AM08235	AM08439	AM08546	AM08660	AM09234	AM09443	AM10957	AM10960	AM11524	AM11669	AM12081	AM12275	AM12311	AM12532	AM02653	AM06801
Dl_11	AM05896	AM08310	AM02694	AM03203	AM07997	AM11637	AM06127	AM08768	AM03504	AM04563	AM04568	AM04605	AM05051	AM05201	AM05806	AM07740	AM07916	AM08077	AM11267	AM03268	AM03686	AM03773	AM03891	AM03894	AM04380	AM04476	AM04692	AM04973	AM05278	AM05342	AM05350	AM05411	AM05624	AM05640	AM05868	AM06352	AM06414	AM06483	AM07038	AM07282	AM08235	AM08281	AM08439	AM08546	AM08582	AM08595	AM08637	AM08774	AM08993
DNBTKWWCTATTTNKY	AM07022	AM09924	AM02807	AM08227	AM08310	AM09968	AM10191	AM02694	AM02759	AM03203	AM04186	AM05401	AM06281	AM07452	AM07997	AM08666	AM03144	AM03868	AM03985	AM04697	AM05182	AM05770	AM05895	AM06567	AM08839	AM11203	AM02766	AM03352	AM04031	AM04477	AM04563	AM05051	AM06452	AM07352	AM07740	AM08077	AM10150	AM10871	AM11101	AM11656	AM02971	AM03196	AM03231	AM03303	AM08	AM03792	AM03894	AM04041	AM04062
Dref	AM03632	AM08575	AM05071	AM05467	AM05896	AM08227	AM02694	AM03979	AM04186	AM04810	AM05401	AM06577	AM09453	AM03604	AM03864	AM03868	AM03985	AM05182	AM05770	AM06749	AM08768	AM08839	AM11174	AM11203	AM11211	AM03352	AM03504	AM03820	AM04477	AM04568	AM05201	AM05806	AM07246	AM08077	AM09440	AM11267	AM11466	AM12385	AM02952	AM02971	AM03222	AM03231	AM03773	AM03792	AM03894	AM03974	AM04062	AM04176	AM04357
Dstat	AM08575	AM05071	AM05467	AM05896	AM10191	AM03203	AM03698	AM06281	AM10320	AM03113	AM03144	AM12557	AM03352	AM03820	AM04605	AM05806	AM06364	AM06452	AM07246	AM07352	AM07916	AM08077	AM11101	AM11466	AM12385	AM12426	AM03196	AM03303	AM04176	AM04284	AM04463	AM04692	AM05385	AM05411	AM05475	AM05506	AM05585	AM05640	AM05852	AM05868	AM06377	AM06414	AM06478	AM06483	AM06631	AM06673	AM06849	AM06998	AM07038
dsx.F	AM09924	AM02759	AM03868	AM05770	AM06749	AM11106	AM11174	AM12557	AM03253	AM03352	AM06184	AM07740	AM09108	AM10536	AM11656	AM12426	AM03276	AM03277	AM03891	AM04026	AM05506	AM05815	AM05841	AM06673	AM06778	AM06849	AM07231	AM09152	AM09361	AM09970	AM09980	AM10192	AM10912	AM11636	AM11669	AM12115	AM12406	AM12495	AM12529	AM12678	AM11858	AM06239	AM07034	AM09709	AM02695	AM02973	AM03041	AM05592	AM07709
dsx.M	AM09924	AM02759	AM03868	AM05770	AM06749	AM11106	AM11174	AM12557	AM03253	AM03352	AM06184	AM07740	AM09108	AM10536	AM11656	AM12426	AM03276	AM03277	AM03891	AM04026	AM05506	AM05815	AM05841	AM06673	AM06778	AM06849	AM07231	AM09152	AM09361	AM09970	AM09980	AM10192	AM10912	AM11636	AM11669	AM12115	AM12406	AM12495	AM12529	AM12678	AM11858	AM06239	AM07034	AM09709	AM02695	AM02973	AM03041	AM05592	AM07709
E2F1	AM09924	AM08227	AM10191	AM07997	AM11637	AM06127	AM06567	AM11203	AM11211	AM03504	AM04563	AM04605	AM05051	AM06452	AM12426	AM02854	AM02971	AM03469	AM03773	AM03792	AM03891	AM04041	AM04176	AM04380	AM04853	AM05097	AM05385	AM05389	AM05868	AM06673	AM06849	AM07672	AM07763	AM08235	AM08439	AM08546	AM08920	AM09198	AM09775	AM09980	AM10192	AM10718	AM10752	AM10912	AM11112	AM11410	AM11682	AM12406	AM12465
Eip74EF	AM08575	AM09924	AM02807	AM05467	AM08310	AM10191	AM02694	AM03904	AM05401	AM07997	AM08666	AM03864	AM06127	AM06749	AM08768	AM08839	AM11106	AM11174	AM11211	AM11487	AM03253	AM05051	AM05806	AM06184	AM06364	AM06452	AM07246	AM07352	AM07740	AM07916	AM09440	AM11267	AM03196	AM03231	AM03276	AM03277	AM08	AM03894	AM04026	AM04062	AM04215	AM04284	AM04426	AM04463	AM04476	AM04556	AM04853	AM04932	AM05342
ELK1	AM09924	AM05467	AM02880	AM07997	AM11637	AM06567	AM04563	AM05051	AM06364	AM07740	AM07916	AM09040	AM11101	AM12426	AM03268	AM08	AM03891	AM04041	AM05385	AM05389	AM05543	AM05640	AM07248	AM07403	AM07672	AM07763	AM07859	AM08235	AM08316	AM08439	AM08512	AM08660	AM09980	AM10718	AM11524	AM11669	AM11682	AM12275	AM12498	AM12529	AM12532	AM02653	AM06801	AM05381	AM05807	AM06612	AM08991	AM09984	AM04837
ems	AM07022	AM08575	AM09924	AM02807	AM05071	AM05467	AM02694	AM02880	AM03904	AM04810	AM07452	AM08666	AM11637	AM03985	AM05770	AM06127	AM06749	AM08768	AM08839	AM03253	AM03352	AM03820	AM04031	AM04563	AM06184	AM07246	AM07352	AM07740	AM07916	AM08724	AM11656	AM12385	AM02659	AM02854	AM02952	AM03231	AM03276	AM03277	AM08	AM03733	AM03891	AM04041	AM04215	AM04273	AM04284	AM04357	AM04426	AM04463	AM04518
en	AM07022	AM08575	AM11850	AM02807	AM05071	AM05467	AM05896	AM08310	AM02694	AM02880	AM03904	AM03979	AM04186	AM05401	AM06281	AM07452	AM07997	AM08666	AM10320	AM03985	AM05770	AM05895	AM06127	AM06749	AM08768	AM08839	AM11106	AM11487	AM12557	AM03352	AM03820	AM04477	AM04563	AM04605	AM05201	AM06452	AM06595	AM07246	AM07352	AM07916	AM08077	AM08724	AM09440	AM11101	AM11267	AM02854	AM02971	AM03196	AM03268
En1	AM09924	AM03698	AM11637	AM06567	AM04563	AM05051	AM05806	AM10536	AM12426	AM03891	AM06414	AM07672	AM07763	AM08439	AM08660	AM11669	AM02653	AM05381	AM05807	AM06612	AM07444	AM11858	AM03653	AM04837	AM04851	AM07876	AM11480	AM11839	AM02973	AM05592	AM06649	AM06855	AM07368	AM08408	AM08773	AM09667	AM09953	AM12271	AM02744	AM03575	AM03790	AM04095	AM04559	AM04561	AM05004	AM05525	AM05633	AM05831	AM06782
Espl	AM09924	AM08310	AM02880	AM03698	AM04810	AM07997	AM03144	AM06567	AM11211	AM03352	AM04563	AM07740	AM10871	AM12385	AM02971	AM03469	AM03891	AM05097	AM05350	AM05385	AM05411	AM05506	AM06778	AM06849	AM07014	AM07282	AM07859	AM08226	AM08370	AM08884	AM09775	AM09877	AM09980	AM10518	AM10718	AM10752	AM10912	AM10957	AM11384	AM11410	AM11682	AM11883	AM12034	AM12285	AM12307	AM12642	AM05849	AM07242	AM05381
ESR1	AM09924	AM02880	AM11637	AM03864	AM06567	AM12557	AM04563	AM05051	AM06364	AM12426	AM02952	AM08	AM03469	AM03891	AM04534	AM05506	AM06483	AM06849	AM07248	AM08233	AM11246	AM12025	AM12169	AM12659	AM05849	AM02653	AM05807	AM06612	AM07444	AM07791	AM08991	AM11858	AM03653	AM04837	AM05267	AM07876	AM10759	AM11480	AM11839	AM02973	AM05592	AM06855	AM07368	AM08771	AM08935	AM09667	AM09953	AM10816	AM12271
eve	AM07022	AM08575	AM02807	AM05896	AM08227	AM08310	AM02694	AM03979	AM04186	AM05401	AM06281	AM07452	AM07997	AM08666	AM09453	AM10320	AM03144	AM03604	AM05182	AM06567	AM06749	AM08768	AM08839	AM11203	AM11211	AM11487	AM12557	AM03352	AM03820	AM04031	AM04129	AM04563	AM04605	AM05051	AM05201	AM05806	AM06452	AM07916	AM08077	AM08724	AM09108	AM11101	AM11267	AM11466	AM11656	AM02854	AM02971	AM03196	AM03231
Evi1	AM07022	AM09924	AM02807	AM05071	AM05896	AM02880	AM03904	AM04810	AM06281	AM08666	AM10320	AM03864	AM03985	AM04697	AM06567	AM08768	AM08839	AM11174	AM11203	AM02766	AM03253	AM03352	AM03504	AM04031	AM04563	AM05201	AM06364	AM06452	AM06595	AM08077	AM09040	AM10871	AM11656	AM02965	AM03222	AM03268	AM03276	AM03277	AM03686	AM03894	AM04026	AM04041	AM04176	AM04215	AM04357	AM04380	AM04463	AM04476	AM04556
exd	AM07022	AM08575	AM09924	AM02807	AM05071	AM05467	AM05896	AM08227	AM09968	AM10191	AM02694	AM02880	AM03203	AM03904	AM03979	AM04186	AM04810	AM05401	AM06281	AM07452	AM07997	AM08666	AM10320	AM03144	AM03604	AM03868	AM03985	AM05182	AM06127	AM06234	AM06749	AM08768	AM08839	AM11203	AM11211	AM12557	AM02766	AM03253	AM03352	AM03504	AM03820	AM04031	AM04477	AM04563	AM04568	AM05201	AM05806	AM06452	AM06595
ey	AM03632	AM09924	AM05896	AM03698	AM03144	AM08768	AM11487	AM04031	AM03469	AM03891	AM04463	AM05350	AM05815	AM06080	AM07231	AM07248	AM07406	AM08637	AM08774	AM09010	AM09363	AM10192	AM11524	AM12115	AM12311	AM12465	AM05849	AM02653	AM04993	AM03567	AM05012	AM10759	AM11182	AM11480	AM10373	AM10943	AM02744	AM04095	AM04559	AM05525	AM08703	AM09550	AM09863	AM12821	AM00862R	AM02685	AM02747	AM03740	AM03804
Fos	AM03632	AM09924	AM11850	AM08310	AM03979	AM04186	AM05401	AM06281	AM07452	AM09453	AM10320	AM11637	AM05770	AM11174	AM11487	AM03504	AM04031	AM04563	AM04568	AM05051	AM07352	AM10040	AM03303	AM03469	AM03686	AM03773	AM04284	AM04380	AM04463	AM04476	AM04556	AM04932	AM05097	AM05272	AM05342	AM05389	AM05411	AM05815	AM05868	AM06478	AM06483	AM06631	AM07282	AM07436	AM07856	AM07859	AM08082	AM08226	AM08316
FOXI1	AM07022	AM08575	AM02807	AM05071	AM05467	AM08227	AM10191	AM03203	AM03979	AM04810	AM07452	AM07997	AM10320	AM03144	AM03864	AM03868	AM03985	AM04697	AM05770	AM06127	AM06234	AM06567	AM08839	AM11174	AM11211	AM02766	AM03253	AM03352	AM04031	AM04477	AM04676	AM06595	AM07246	AM07352	AM08724	AM09108	AM09440	AM10871	AM11101	AM11466	AM12426	AM02952	AM03268	AM03276	AM03277	AM03303	AM08	AM03469	AM03773
ftz.f1	AM09924	AM10191	AM02759	AM05401	AM06577	AM09453	AM03985	AM08839	AM03253	AM04563	AM12385	AM02952	AM03276	AM03277	AM03303	AM04215	AM04426	AM04973	AM06673	AM07038	AM07763	AM08546	AM08660	AM08774	AM08879	AM09010	AM09234	AM09703	AM10494	AM10912	AM10957	AM11410	AM12275	AM12285	AM12476	AM02653	AM10810	AM03624	AM07368	AM08773	AM09953	AM03575	AM02747	AM02977	AM03087	AM03740	AM04337	AM04543	AM04831
ftz	AM08575	AM02807	AM05071	AM08227	AM08310	AM09968	AM02694	AM03698	AM03904	AM04186	AM07997	AM08666	AM10320	AM11637	AM03985	AM04697	AM05770	AM06127	AM06749	AM08768	AM08839	AM11106	AM11211	AM03352	AM03820	AM04477	AM04605	AM05051	AM05201	AM06184	AM06364	AM06452	AM07352	AM07916	AM08077	AM08724	AM09440	AM10536	AM11101	AM02854	AM02971	AM03196	AM03231	AM03469	AM03718	AM03773	AM03891	AM03894	AM03974
GABPA	AM09924	AM08227	AM02880	AM07997	AM11637	AM03864	AM06567	AM05051	AM07740	AM09040	AM09108	AM12426	AM08	AM03469	AM03891	AM05475	AM05585	AM05640	AM06478	AM07014	AM07248	AM07763	AM07859	AM08235	AM08316	AM08439	AM08512	AM10192	AM10718	AM11246	AM11410	AM11524	AM11669	AM11682	AM12307	AM04123	AM05807	AM06612	AM08991	AM11858	AM03653	AM04851	AM05267	AM06420	AM07876	AM11480	AM11839	AM02973	AM05592
GAGGAAGC	AM03632	AM07022	AM09924	AM05071	AM05896	AM09968	AM02694	AM02759	AM03203	AM04810	AM05401	AM07997	AM11637	AM03113	AM03604	AM03868	AM03985	AM05182	AM06234	AM08768	AM11174	AM11487	AM12557	AM03504	AM04129	AM04605	AM05051	AM07352	AM09040	AM09108	AM11101	AM11267	AM12426	AM02952	AM03196	AM03222	AM03303	AM03469	AM03773	AM03792	AM03891	AM04041	AM04062	AM04273	AM04357	AM04463	AM04476	AM04518	AM05097
GATA3	AM07022	AM08575	AM09924	AM02807	AM05467	AM08227	AM02694	AM03698	AM03979	AM06281	AM07452	AM07997	AM11637	AM03144	AM03604	AM05182	AM08839	AM11174	AM03253	AM03820	AM04031	AM04568	AM04605	AM05051	AM05201	AM06184	AM06364	AM07352	AM07740	AM08724	AM09040	AM10871	AM11101	AM11656	AM02854	AM03196	AM03222	AM03268	AM03276	AM03277	AM03580	AM03686	AM03792	AM03894	AM04041	AM04176	AM04380	AM04463	AM04518
GCAGSTGK	AM09924	AM11850	AM05896	AM10191	AM03203	AM03698	AM04810	AM10320	AM11637	AM03985	AM05182	AM06127	AM03504	AM04477	AM07740	AM08724	AM12426	AM02971	AM03469	AM03891	AM04062	AM04273	AM04357	AM04556	AM04973	AM05342	AM05350	AM05559	AM05640	AM05868	AM06377	AM06483	AM07248	AM07282	AM07672	AM07795	AM07859	AM08082	AM08235	AM08316	AM09010	AM09152	AM09234	AM09361	AM09703	AM09877	AM09889	AM09970	AM09980
GCCATT	AM08575	AM09924	AM08227	AM10191	AM03698	AM12557	AM03504	AM04605	AM05051	AM06364	AM06595	AM07916	AM10150	AM12426	AM02952	AM03268	AM03686	AM03891	AM04284	AM04476	AM04973	AM05048	AM05389	AM05441	AM06352	AM07014	AM07282	AM07403	AM07406	AM08008	AM08235	AM08281	AM08439	AM08546	AM08920	AM09152	AM09234	AM09363	AM09443	AM09775	AM10855	AM10912	AM10957	AM11112	AM11246	AM11410	AM11524	AM12025	AM12131
Gfi	AM03632	AM07022	AM08575	AM09924	AM05071	AM05467	AM08227	AM09968	AM03203	AM03698	AM10320	AM03864	AM04697	AM05770	AM06234	AM08768	AM08839	AM12557	AM02766	AM03504	AM04031	AM04563	AM04568	AM04605	AM05051	AM05201	AM06364	AM06452	AM06595	AM07740	AM09040	AM10536	AM10871	AM11466	AM12426	AM03222	AM03268	AM03686	AM04273	AM04284	AM04463	AM04476	AM04692	AM05097	AM05389	AM05506	AM05559	AM05640	AM05666
GGAATTTCC	AM07022	AM09924	AM02807	AM05896	AM08227	AM08310	AM02694	AM03698	AM04186	AM07997	AM08666	AM10320	AM11637	AM04697	AM05182	AM06127	AM06234	AM08768	AM11174	AM03352	AM04563	AM04568	AM04605	AM05201	AM06452	AM07740	AM07916	AM08077	AM11267	AM12426	AM02952	AM03231	AM03586	AM03686	AM03894	AM04041	AM04062	AM04176	AM04215	AM04357	AM04426	AM04476	AM04932	AM04973	AM05342	AM05350	AM05389	AM05411	AM05585
GGGGAMWWCCM	AM02759	AM03203	AM03904	AM06281	AM07997	AM10320	AM11637	AM03985	AM06749	AM11211	AM12557	AM03504	AM04031	AM05201	AM05806	AM06184	AM06452	AM07740	AM08077	AM08724	AM11656	AM03196	AM03222	AM08	AM03686	AM03773	AM03891	AM04176	AM04215	AM04380	AM04463	AM04476	AM05342	AM05385	AM05559	AM05666	AM05815	AM06414	AM06631	AM06778	AM08008	AM08082	AM08226	AM08439	AM08660	AM08755	AM08774	AM08879	AM08920
GGGGAWTCCCY	AM08575	AM03203	AM03698	AM04810	AM06281	AM07452	AM07997	AM09453	AM11637	AM06234	AM11203	AM11211	AM11487	AM12557	AM04563	AM05051	AM05806	AM06184	AM07352	AM07740	AM08077	AM09040	AM11267	AM03196	AM03231	AM03718	AM03773	AM03891	AM03894	AM04026	AM04380	AM05342	AM05385	AM05411	AM05559	AM05640	AM05666	AM05815	AM06023	AM06778	AM06849	AM07403	AM07672	AM07763	AM07856	AM08082	AM08235	AM08439	AM08582
GGGGAWYCMC	AM09924	AM05896	AM03203	AM03904	AM04810	AM06281	AM07452	AM07997	AM09453	AM11637	AM03985	AM06127	AM06749	AM11203	AM04563	AM05051	AM05806	AM07246	AM07352	AM07740	AM08077	AM09040	AM10536	AM11267	AM03196	AM03268	AM08	AM03686	AM03718	AM03891	AM04026	AM04062	AM04273	AM04357	AM04380	AM04476	AM05342	AM05350	AM05559	AM05585	AM05640	AM05666	AM06377	AM06414	AM06478	AM06631	AM06778	AM06849	AM07282
GGGGGATT	AM03632	AM09968	AM10191	AM03203	AM03698	AM04810	AM06281	AM09453	AM03985	AM06234	AM06567	AM06749	AM08768	AM11203	AM03253	AM04563	AM05201	AM06184	AM06452	AM07246	AM07740	AM07916	AM08077	AM11101	AM11656	AM02854	AM03196	AM03222	AM03276	AM03277	AM03303	AM08	AM03686	AM03773	AM03792	AM04215	AM04273	AM04380	AM04692	AM05048	AM05097	AM05278	AM05350	AM05385	AM05475	AM05624	AM05640	AM05852	AM06719
GGGGTCACS	AM09924	AM05071	AM02880	AM04186	AM06749	AM11203	AM11487	AM12557	AM05051	AM07246	AM07352	AM11267	AM11656	AM12426	AM02952	AM03469	AM03891	AM05272	AM05475	AM05585	AM05666	AM06352	AM06377	AM06478	AM06778	AM06998	AM07248	AM07282	AM07406	AM07672	AM07763	AM07795	AM07859	AM08233	AM08546	AM08595	AM08660	AM08884	AM09234	AM09363	AM10192	AM10498	AM10681	AM10749	AM10912	AM12275	AM12285	AM12307	AM12406
GGGGTCACSS	AM09924	AM11850	AM05071	AM08227	AM02880	AM07452	AM06749	AM11203	AM11487	AM12557	AM07352	AM07916	AM11656	AM12426	AM03469	AM03891	AM03974	AM04041	AM04518	AM05385	AM05543	AM06778	AM07248	AM07282	AM07406	AM07672	AM07763	AM07859	AM08233	AM08439	AM08546	AM08595	AM08660	AM09234	AM09363	AM09775	AM10192	AM10498	AM10681	AM10749	AM10960	AM11384	AM12081	AM12275	AM12285	AM12307	AM12465	AM12529	AM12659
GGGTCA	AM10191	AM02880	AM03698	AM04810	AM05401	AM04697	AM06749	AM11203	AM04568	AM06184	AM06364	AM07246	AM07352	AM07916	AM09108	AM10536	AM11267	AM12385	AM12426	AM03222	AM03231	AM08	AM03469	AM03586	AM03773	AM03974	AM04026	AM04062	AM04380	AM04518	AM04556	AM05506	AM05543	AM05624	AM06352	AM06478	AM06483	AM06778	AM07406	AM08233	AM08281	AM08316	AM08546	AM08582	AM09234	AM09675	AM09703	AM09775	AM10494
GGGWDWWWCCM	AM07022	AM08227	AM02694	AM02759	AM03203	AM03904	AM04186	AM04810	AM07452	AM07997	AM11637	AM03864	AM06234	AM04031	AM04477	AM04563	AM04605	AM05201	AM05806	AM06184	AM06364	AM07740	AM08077	AM11101	AM12385	AM03196	AM03222	AM03586	AM03686	AM03773	AM03792	AM04380	AM04426	AM04463	AM04932	AM05048	AM05097	AM05342	AM05389	AM05411	AM05543	AM06352	AM06414	AM06483	AM06631	AM07231	AM07406	AM08226	AM08235
GGGWNNNNCCM	AM09924	AM02880	AM03979	AM04810	AM07997	AM11637	AM11487	AM04676	AM06364	AM07740	AM10536	AM12426	AM02952	AM03222	AM03268	AM03686	AM03773	AM03792	AM03891	AM03974	AM04692	AM05385	AM05543	AM05640	AM05815	AM06352	AM06414	AM06483	AM06778	AM06849	AM07672	AM07763	AM08235	AM08316	AM08439	AM08595	AM08660	AM08993	AM09234	AM09361	AM09980	AM10164	AM10192	AM11246	AM11669	AM11990	AM12169	AM12311	AM02653
GGGWWTTTCCV	AM07022	AM08575	AM11850	AM05896	AM02694	AM03203	AM03979	AM04186	AM07997	AM09453	AM11637	AM03868	AM03985	AM04697	AM06127	AM06234	AM12557	AM03820	AM04031	AM04568	AM04605	AM06452	AM06595	AM07740	AM07916	AM08077	AM10871	AM11101	AM11267	AM02854	AM03586	AM03686	AM03773	AM03891	AM03894	AM04062	AM04215	AM04357	AM04380	AM04476	AM04518	AM04932	AM04973	AM05048	AM05097	AM05389	AM05411	AM05475	AM05559
GGGWWWCCC	AM03632	AM09924	AM02759	AM03203	AM07997	AM11637	AM03985	AM06234	AM06567	AM06749	AM11174	AM11487	AM03504	AM04563	AM05806	AM07246	AM07352	AM07740	AM07916	AM09040	AM10536	AM03196	AM03268	AM08	AM03718	AM03891	AM03894	AM04026	AM04062	AM04380	AM04426	AM04692	AM04932	AM05272	AM05342	AM05385	AM05411	AM05543	AM05559	AM05640	AM05666	AM05815	AM05841	AM06080	AM06483	AM06673	AM06778	AM06849	AM07282
GGGWWWWCCA	AM03632	AM07022	AM09924	AM05896	AM09968	AM02694	AM02759	AM03904	AM06281	AM07452	AM07997	AM10320	AM11637	AM03985	AM06567	AM06749	AM11174	AM11203	AM11211	AM03504	AM04563	AM04568	AM05051	AM05201	AM05806	AM06184	AM06364	AM06595	AM07740	AM08724	AM09040	AM09188	AM11267	AM11466	AM03196	AM03222	AM03268	AM08	AM03718	AM03891	AM04041	AM04215	AM04284	AM04426	AM04518	AM05411	AM05559	AM05640	AM05666
GGGWWWWCCM	AM03632	AM02694	AM02759	AM03203	AM03698	AM07452	AM07997	AM11637	AM03985	AM06234	AM06749	AM03504	AM04563	AM05051	AM05201	AM05806	AM06184	AM06364	AM07246	AM07740	AM09040	AM09188	AM03196	AM03222	AM08	AM03586	AM03686	AM03718	AM03773	AM03792	AM03891	AM04041	AM04380	AM04426	AM04518	AM04932	AM05342	AM05411	AM05559	AM05666	AM05815	AM05841	AM06352	AM06414	AM07014	AM07406	AM07436	AM07859	AM08226
GGGWWWWCYS	AM09924	AM08310	AM02759	AM03698	AM07997	AM08666	AM11637	AM05182	AM06749	AM08768	AM08839	AM11487	AM12557	AM03504	AM05051	AM05201	AM05806	AM06364	AM07246	AM07740	AM08724	AM02952	AM03268	AM08	AM03686	AM03891	AM03894	AM04426	AM04932	AM05350	AM05411	AM05543	AM05624	AM06631	AM07282	AM07763	AM07859	AM08008	AM08226	AM08235	AM08439	AM08512	AM08546	AM08582	AM08660	AM08774	AM08814	AM08879	AM09361
GGRNWTTCC	AM09924	AM05896	AM08310	AM03203	AM03698	AM04186	AM05401	AM07452	AM07997	AM11637	AM04697	AM05182	AM06127	AM06567	AM06749	AM08839	AM03504	AM04563	AM04568	AM04605	AM05201	AM05806	AM06184	AM07740	AM08077	AM11267	AM03196	AM03222	AM08	AM03686	AM03718	AM03891	AM03894	AM04041	AM04176	AM04476	AM05411	AM05559	AM06352	AM06483	AM07014	AM07763	AM07856	AM08233	AM08235	AM08316	AM08439	AM08546	AM08582
GKGGWWTTCC	AM02759	AM03203	AM04186	AM06281	AM09453	AM11637	AM05182	AM06567	AM06749	AM11211	AM12557	AM04031	AM04605	AM04676	AM05806	AM06184	AM06452	AM07246	AM07740	AM08724	AM10536	AM10871	AM03196	AM08	AM03718	AM03891	AM04176	AM04426	AM04952	AM05385	AM05411	AM05543	AM05559	AM05666	AM05815	AM06222	AM06352	AM06414	AM06673	AM06849	AM07014	AM07248	AM07282	AM08082	AM08235	AM08316	AM08439	AM08512	AM08595
gl	AM03632	AM07022	AM08575	AM02807	AM05071	AM05467	AM08227	AM09968	AM03203	AM03698	AM04810	AM05401	AM07452	AM08666	AM10320	AM03144	AM03604	AM04697	AM05770	AM06234	AM06567	AM06749	AM08768	AM08839	AM11174	AM11203	AM02766	AM03352	AM03504	AM04477	AM04605	AM05051	AM05201	AM05806	AM06452	AM07352	AM07740	AM07916	AM09440	AM10871	AM11267	AM12385	AM02971	AM03196	AM03469	AM03891	AM03894	AM03974	AM04026
GRCACGCKVS	AM09924	AM05896	AM10191	AM02880	AM05401	AM06281	AM07997	AM06127	AM06749	AM11211	AM03504	AM04031	AM04477	AM04563	AM05201	AM09040	AM12426	AM03303	AM03469	AM03891	AM04284	AM04692	AM05385	AM05411	AM05506	AM05666	AM06478	AM06849	AM06998	AM07014	AM07248	AM07282	AM07672	AM07763	AM08439	AM08546	AM09703	AM09775	AM10192	AM10718	AM10947	AM10957	AM11410	AM11669	AM06612	AM08024	AM11858	AM03059	AM03653
GRGGTCAYS	AM09924	AM05071	AM02880	AM03604	AM05770	AM06749	AM11174	AM03504	AM07352	AM10536	AM11656	AM02952	AM03268	AM03303	AM03469	AM03686	AM04041	AM04062	AM05389	AM05411	AM05475	AM05543	AM05559	AM05666	AM06352	AM06478	AM06778	AM07231	AM07655	AM07763	AM07856	AM07859	AM08235	AM08512	AM08546	AM08595	AM08884	AM09152	AM09234	AM09363	AM09703	AM09849	AM10192	AM10681	AM10749	AM11737	AM12131	AM12275	AM12659
grh	AM07022	AM08575	AM08227	AM02694	AM04186	AM04810	AM07997	AM08666	AM10320	AM11637	AM03864	AM05895	AM06234	AM11174	AM11203	AM11211	AM02766	AM03504	AM04563	AM04676	AM05051	AM05201	AM05806	AM07246	AM07352	AM07740	AM07916	AM08724	AM09040	AM11466	AM11656	AM12385	AM03222	AM03231	AM03268	AM03686	AM03792	AM04284	AM04426	AM04476	AM04973	AM05272	AM05342	AM05389	AM05475	AM05543	AM05585	AM05841	AM06115
gsb.n	AM03632	AM07022	AM11850	AM02807	AM05071	AM05896	AM08227	AM09968	AM02759	AM03203	AM03979	AM06281	AM10320	AM11637	AM03604	AM06127	AM06234	AM06749	AM08768	AM11174	AM12557	AM03820	AM04477	AM04563	AM04605	AM04676	AM05051	AM05201	AM05806	AM06184	AM06452	AM06595	AM07246	AM07352	AM09040	AM09108	AM09440	AM11101	AM11267	AM12385	AM12426	AM02854	AM02971	AM03196	AM03222	AM08	AM03469	AM03894	AM03974
gsb	AM03632	AM07022	AM11850	AM02807	AM05071	AM05896	AM08227	AM09968	AM02759	AM03203	AM03979	AM06281	AM10320	AM11637	AM03604	AM06127	AM06234	AM06749	AM08768	AM11174	AM12557	AM03820	AM04477	AM04563	AM04605	AM04676	AM05051	AM05201	AM05806	AM06184	AM06452	AM06595	AM07246	AM07352	AM09040	AM09108	AM09440	AM11101	AM11267	AM12385	AM12426	AM02854	AM02971	AM03196	AM03222	AM08	AM03469	AM03894	AM03974
GSTCCTGS	AM09924	AM02880	AM03698	AM04186	AM04810	AM03604	AM04563	AM07916	AM08724	AM12426	AM03222	AM03268	AM03469	AM03792	AM03891	AM03894	AM04062	AM04476	AM05350	AM05640	AM07248	AM07795	AM07856	AM08235	AM08439	AM08512	AM08595	AM08993	AM09361	AM09363	AM09980	AM10192	AM10718	AM10957	AM11112	AM11410	AM11682	AM12115	AM12307	AM12311	AM12406	AM12476	AM12659	AM02653	AM06801	AM04993	AM05381	AM05807	AM02697
gt	AM08575	AM09924	AM02807	AM05071	AM05467	AM08227	AM08310	AM03203	AM03904	AM06281	AM07452	AM08666	AM10320	AM03864	AM03868	AM03985	AM05770	AM06749	AM08839	AM11211	AM03352	AM03504	AM04031	AM04129	AM04605	AM05201	AM05806	AM06364	AM06452	AM06595	AM07352	AM07916	AM08724	AM09040	AM11267	AM11466	AM03469	AM03773	AM03891	AM04062	AM04215	AM04273	AM04284	AM04357	AM04380	AM04518	AM04556	AM04692	AM04932
GTACGTG	AM03632	AM09924	AM08227	AM04810	AM05401	AM06281	AM07452	AM07997	AM10320	AM11637	AM03604	AM03864	AM03868	AM05182	AM05770	AM06127	AM06234	AM06567	AM11211	AM03253	AM03504	AM04477	AM04568	AM05051	AM07740	AM09188	AM09440	AM11267	AM11466	AM12385	AM02952	AM02971	AM03276	AM03277	AM08	AM03792	AM03891	AM04041	AM04176	AM04215	AM04284	AM04476	AM05475	AM05640	AM06377	AM06673	AM06778	AM06998	AM07014
HAND1.TCF3	AM07022	AM09968	AM02880	AM05401	AM07997	AM11637	AM06567	AM06749	AM11106	AM11174	AM11211	AM03504	AM04129	AM04563	AM06364	AM07740	AM09040	AM11656	AM03686	AM03792	AM03891	AM04284	AM04357	AM04932	AM05411	AM05543	AM05815	AM06483	AM06673	AM06719	AM06778	AM07403	AM07763	AM07795	AM07859	AM08082	AM08235	AM08338	AM08439	AM08660	AM08955	AM08993	AM09010	AM09234	AM09877	AM09889	AM10164	AM10960	AM11384
hb	AM09924	AM02807	AM05467	AM08227	AM08310	AM09968	AM10191	AM02694	AM02880	AM03203	AM03904	AM03979	AM04186	AM07452	AM07997	AM09453	AM10320	AM03144	AM03604	AM03868	AM03985	AM05182	AM05770	AM06127	AM06234	AM08768	AM08839	AM11174	AM11203	AM11211	AM12557	AM02766	AM03820	AM04031	AM04563	AM04568	AM04605	AM05201	AM05806	AM06184	AM06452	AM06595	AM07352	AM07916	AM08077	AM08724	AM09040	AM09108	AM09440
HHHSWAACHGHV	AM07022	AM09924	AM08227	AM08310	AM02880	AM03203	AM05401	AM07997	AM11637	AM03144	AM03604	AM03864	AM04697	AM08839	AM11203	AM04568	AM05051	AM06364	AM07740	AM08077	AM10536	AM11656	AM12426	AM02971	AM03231	AM03891	AM03894	AM04284	AM05278	AM05389	AM05411	AM05559	AM05841	AM06080	AM06414	AM06849	AM06998	AM07248	AM07282	AM07403	AM07763	AM08008	AM08082	AM08226	AM08338	AM08439	AM08755	AM08774	AM08920
His2B	AM05467	AM03698	AM10320	AM06567	AM08839	AM11211	AM12557	AM02766	AM09040	AM09440	AM11101	AM02971	AM03686	AM04062	AM04284	AM04463	AM04973	AM05272	AM05350	AM05506	AM05666	AM06377	AM06673	AM07436	AM07763	AM08008	AM08281	AM08316	AM08595	AM09010	AM09991	AM10518	AM10718	AM10960	AM11112	AM11737	AM11990	AM12307	AM12311	AM12529	AM12642	AM09736	AM05381	AM05393	AM09984	AM03059	AM05267	AM07876	AM11480
hkb	AM09924	AM11850	AM02694	AM03203	AM03698	AM07452	AM08666	AM09453	AM10320	AM03604	AM03868	AM05182	AM05770	AM08768	AM11487	AM03352	AM04031	AM05806	AM06595	AM07740	AM11267	AM11656	AM12426	AM02854	AM03106	AM03469	AM03891	AM04041	AM04176	AM04463	AM04476	AM05048	AM05272	AM05475	AM05559	AM05585	AM05852	AM06631	AM08582	AM08755	AM09152	AM09361	AM09363	AM10718	AM10957	AM11384	AM11669	AM11990	AM12081
HLF	AM08575	AM08227	AM08310	AM02694	AM02880	AM03698	AM05401	AM10320	AM11637	AM03144	AM08768	AM03253	AM03504	AM04477	AM05051	AM05201	AM09040	AM12385	AM12426	AM03231	AM03276	AM03277	AM03303	AM03773	AM03891	AM04380	AM04692	AM05097	AM05272	AM05389	AM05475	AM05624	AM06049	AM06778	AM07282	AM07655	AM07763	AM07859	AM08235	AM08316	AM08582	AM08595	AM08660	AM08884	AM09443	AM10192	AM10912	AM10957	AM11112
HLHm5	AM08575	AM05467	AM08310	AM03203	AM04810	AM07452	AM07997	AM11637	AM03144	AM03868	AM06127	AM06567	AM11211	AM12557	AM03504	AM04477	AM04563	AM07740	AM09040	AM10871	AM03268	AM03303	AM03469	AM03792	AM03891	AM04215	AM04426	AM04476	AM04518	AM05385	AM05411	AM05506	AM05559	AM06414	AM06778	AM07436	AM07859	AM08082	AM08226	AM08439	AM08546	AM08660	AM08814	AM08884	AM08993	AM09152	AM09198	AM09877	AM09980
HNF4	AM09924	AM11850	AM04810	AM05401	AM07997	AM11637	AM03504	AM04563	AM04568	AM06364	AM07740	AM07916	AM11466	AM12426	AM03268	AM03891	AM05475	AM06778	AM06849	AM07763	AM08316	AM09703	AM09980	AM10192	AM11246	AM11669	AM12495	AM05849	AM02653	AM06801	AM04993	AM05381	AM05807	AM06612	AM07444	AM07791	AM08991	AM02697	AM04837	AM05267	AM06239	AM06420	AM07034	AM10759	AM11480	AM11839	AM02973	AM03041	AM05592
HNNTTTCCSGGAAABNNHD	AM08575	AM08310	AM10191	AM03979	AM04186	AM06281	AM07452	AM07997	AM10320	AM03604	AM03864	AM03985	AM04697	AM06127	AM11174	AM03253	AM03352	AM05201	AM05806	AM06452	AM06595	AM07246	AM10040	AM11101	AM11466	AM02854	AM03276	AM03277	AM08	AM03469	AM03773	AM04041	AM04284	AM04463	AM04692	AM05278	AM05342	AM05350	AM05389	AM05411	AM05475	AM05585	AM05624	AM05640	AM05852	AM05868	AM06049	AM06222	AM06414
Hox11.CTF1	AM09924	AM02880	AM03203	AM03904	AM05401	AM03604	AM06749	AM11174	AM11211	AM03352	AM03820	AM04477	AM04563	AM05201	AM06184	AM06364	AM06595	AM07740	AM09040	AM09108	AM10536	AM12426	AM02971	AM03222	AM08	AM03469	AM03773	AM03792	AM03974	AM04692	AM04973	AM05506	AM06222	AM06849	AM07282	AM07795	AM07885	AM08316	AM08920	AM09443	AM09980	AM09991	AM10498	AM10681	AM10752	AM11384	AM11410	AM11524	AM11990
Hr46	AM07022	AM08575	AM05896	AM09968	AM03203	AM03698	AM03979	AM04810	AM09453	AM03604	AM04697	AM06127	AM06749	AM08768	AM04676	AM06184	AM06595	AM07352	AM09188	AM09440	AM12426	AM03222	AM03303	AM03773	AM04062	AM04273	AM04426	AM04463	AM04476	AM04518	AM05048	AM05272	AM05342	AM05389	AM05475	AM05506	AM05559	AM05624	AM06049	AM06377	AM06478	AM06483	AM06631	AM06849	AM07014	AM07282	AM07363	AM07406	AM07436
Hsf	AM08575	AM09924	AM11850	AM02807	AM05467	AM05896	AM08310	AM09968	AM10191	AM02694	AM03203	AM03698	AM03979	AM04186	AM06281	AM07452	AM08666	AM10320	AM03144	AM03985	AM05770	AM03253	AM03504	AM03820	AM04031	AM04563	AM04568	AM04605	AM04676	AM05051	AM06595	AM07246	AM07740	AM07916	AM08724	AM09108	AM11466	AM02854	AM03196	AM03222	AM03231	AM03276	AM03277	AM03303	AM03469	AM03580	AM03686	AM03773	AM03891
HSRGAAAAHYV	AM03632	AM07022	AM11850	AM08310	AM09968	AM10191	AM02694	AM06281	AM08666	AM09453	AM11637	AM04697	AM06127	AM08839	AM11211	AM12557	AM03352	AM04605	AM05051	AM05201	AM05806	AM06364	AM06452	AM07246	AM07740	AM07916	AM08724	AM09040	AM09440	AM10871	AM11466	AM12385	AM12426	AM02952	AM03196	AM03268	AM08	AM03686	AM03891	AM03894	AM04062	AM04176	AM04215	AM04273	AM04380	AM04463	AM04476	AM04518	AM04534
HSWAACHGH	AM09924	AM10191	AM02694	AM04810	AM05401	AM09453	AM10320	AM03864	AM04697	AM08768	AM08839	AM11174	AM11203	AM04568	AM05051	AM07352	AM07740	AM08724	AM10040	AM10536	AM11656	AM12426	AM02971	AM03231	AM03891	AM04273	AM04284	AM04380	AM05278	AM05342	AM05350	AM05385	AM05389	AM05559	AM05640	AM06023	AM06080	AM06222	AM06377	AM06778	AM06849	AM06998	AM07248	AM07763	AM07856	AM08008	AM08281	AM08316	AM08439
HTTCKMGAADMGAAD	AM03632	AM07022	AM08575	AM11850	AM05467	AM05896	AM10191	AM02694	AM02880	AM03698	AM03904	AM04186	AM07997	AM08666	AM11637	AM03144	AM03864	AM04697	AM06234	AM06749	AM08839	AM11174	AM11203	AM12557	AM02766	AM03253	AM03504	AM03820	AM04605	AM05201	AM07246	AM07916	AM09040	AM09108	AM09440	AM11101	AM11267	AM12426	AM03196	AM03231	AM03276	AM03277	AM08	AM03469	AM03686	AM03773	AM03792	AM04026	AM04041
hunchback	AM08575	AM11850	AM02807	AM05467	AM08227	AM08310	AM09968	AM10191	AM02694	AM02880	AM03203	AM03904	AM04186	AM06281	AM07997	AM08666	AM09453	AM10320	AM11637	AM03144	AM03604	AM03868	AM03985	AM05182	AM05770	AM06127	AM06234	AM08768	AM08839	AM11174	AM11203	AM11211	AM12557	AM03352	AM03820	AM04031	AM04568	AM04605	AM05201	AM05806	AM06452	AM06595	AM07246	AM07352	AM07740	AM07916	AM08724	AM09440	AM10871
HVAWYCMGGAARTDNKS	AM08227	AM08310	AM02694	AM06577	AM07997	AM08666	AM05182	AM11487	AM03504	AM04031	AM04129	AM04605	AM05051	AM06184	AM06595	AM07246	AM07740	AM07916	AM09440	AM11101	AM02965	AM02971	AM03469	AM04463	AM04518	AM05048	AM05097	AM05342	AM05389	AM05411	AM05506	AM05543	AM05585	AM05666	AM06080	AM06181	AM06352	AM06377	AM06478	AM06483	AM07231	AM07585	AM07859	AM08082	AM08281	AM08316	AM08439	AM08450	AM08512
HVAWYCMGGAARTDNKV	AM09924	AM05071	AM08227	AM02694	AM03698	AM03979	AM06577	AM07997	AM05182	AM08768	AM11487	AM03504	AM04031	AM04129	AM04605	AM05051	AM06184	AM06595	AM07246	AM07740	AM07916	AM11101	AM11267	AM02971	AM03469	AM03974	AM04463	AM04518	AM05342	AM05389	AM05411	AM05506	AM05543	AM05585	AM05666	AM06352	AM06377	AM06414	AM06483	AM07231	AM07403	AM07585	AM07859	AM08281	AM08316	AM08439	AM08512	AM08595	AM08660
HWAAKCYB	AM07022	AM11850	AM05896	AM09968	AM10191	AM02694	AM04186	AM05401	AM06281	AM10320	AM03144	AM06127	AM06234	AM08768	AM08839	AM11211	AM12557	AM02766	AM03253	AM03352	AM03820	AM04129	AM04568	AM05051	AM05201	AM06184	AM06452	AM07740	AM07916	AM09040	AM11101	AM11466	AM12426	AM02952	AM03196	AM03268	AM03276	AM03277	AM03773	AM03792	AM04026	AM04273	AM04284	AM04380	AM04463	AM04476	AM04556	AM04692	AM04932
HWNARTAAAYAKHNKR	AM07022	AM08575	AM09924	AM11850	AM02807	AM05467	AM05896	AM08227	AM09968	AM10191	AM03979	AM04810	AM06281	AM07997	AM08666	AM09453	AM10320	AM03144	AM03604	AM03864	AM05182	AM05770	AM06234	AM08768	AM08839	AM11203	AM11487	AM03253	AM04031	AM04129	AM04563	AM04605	AM06452	AM06595	AM07352	AM07740	AM09108	AM09440	AM10536	AM10871	AM02952	AM02971	AM03196	AM03268	AM03276	AM03277	AM03303	AM03469	AM03792
I_ABDB_01	AM09924	AM03698	AM07997	AM11637	AM06567	AM03504	AM04563	AM05051	AM06364	AM12426	AM03469	AM03891	AM05385	AM06483	AM06849	AM07672	AM07763	AM08316	AM09980	AM11246	AM11410	AM11669	AM12275	AM12495	AM12659	AM02653	AM06801	AM05381	AM05807	AM06612	AM11858	AM03653	AM07876	AM11480	AM11839	AM03041	AM05592	AM06649	AM07368	AM07709	AM08681	AM08771	AM09357	AM09667	AM09953	AM12271	AM02744	AM03139	AM03575
I_ADF1_Q6	AM08575	AM09924	AM02759	AM02880	AM07997	AM11637	AM03604	AM11487	AM03504	AM04563	AM05051	AM07740	AM09040	AM09108	AM10536	AM11267	AM12426	AM02854	AM02952	AM03469	AM03891	AM05350	AM05475	AM06352	AM06414	AM06849	AM07248	AM07672	AM07763	AM09361	AM09363	AM09703	AM09877	AM09980	AM10957	AM12275	AM12307	AM02653	AM05381	AM05807	AM06612	AM08991	AM11858	AM04837	AM05267	AM06239	AM09709	AM10759	AM11480
I_ANTP_Q6	AM07022	AM08575	AM09924	AM02807	AM05071	AM05467	AM05896	AM08310	AM09968	AM10191	AM02694	AM02880	AM03203	AM03979	AM04186	AM04810	AM05401	AM07452	AM07997	AM08666	AM09453	AM10320	AM03144	AM03604	AM03985	AM04697	AM05182	AM05770	AM06127	AM06234	AM06567	AM08768	AM08839	AM11203	AM11211	AM12557	AM03253	AM03820	AM04031	AM04477	AM04563	AM04568	AM04605	AM05201	AM06184	AM06452	AM06595	AM07246	AM07352
I_BRCZ1_01	AM03632	AM07022	AM08575	AM11850	AM02807	AM05071	AM05896	AM08227	AM08310	AM09968	AM10191	AM02694	AM02880	AM03203	AM03904	AM03979	AM04186	AM04810	AM06281	AM07452	AM08666	AM10320	AM03113	AM03144	AM03604	AM03868	AM03985	AM04697	AM08768	AM08839	AM11203	AM11211	AM11487	AM12557	AM03253	AM03820	AM04031	AM04129	AM04563	AM05201	AM06184	AM06452	AM07740	AM08724	AM09108	AM11656	AM02854	AM02971	AM03196
I_BRCZ2_01	AM07022	AM08575	AM02807	AM05071	AM05467	AM05896	AM09968	AM10191	AM02694	AM03203	AM03904	AM03979	AM04186	AM04810	AM07452	AM08666	AM10320	AM11637	AM03144	AM03604	AM03985	AM04697	AM05182	AM05770	AM06127	AM06567	AM08768	AM08839	AM11203	AM11211	AM12557	AM03253	AM03820	AM04031	AM04129	AM04563	AM04568	AM04605	AM05201	AM06364	AM06452	AM06595	AM08077	AM09040	AM09108	AM09188	AM11101	AM11466	AM12385
I_BRCZ3_01	AM07022	AM08575	AM02807	AM05071	AM05896	AM03904	AM04186	AM04810	AM07452	AM08666	AM10320	AM03144	AM03604	AM03985	AM04697	AM05182	AM05770	AM06749	AM08768	AM08839	AM11174	AM11211	AM12557	AM02766	AM03253	AM03820	AM04477	AM04605	AM04676	AM05201	AM06364	AM06452	AM06595	AM07246	AM07352	AM08724	AM09108	AM11466	AM11656	AM12385	AM02854	AM02971	AM03196	AM03276	AM03277	AM03303	AM03974	AM04026	AM04062
I_CF1_01	AM09924	AM02880	AM03698	AM06749	AM11174	AM12557	AM03504	AM05051	AM06364	AM10536	AM11656	AM12426	AM03268	AM03469	AM03891	AM05385	AM05475	AM05543	AM05666	AM06352	AM06778	AM07763	AM07859	AM08660	AM09234	AM09363	AM09775	AM10192	AM10498	AM11669	AM12025	AM12406	AM05849	AM02653	AM06801	AM04993	AM05381	AM05807	AM06612	AM11858	AM04837	AM05267	AM06420	AM07876	AM09183	AM09466	AM09709	AM10334	AM11839
I_CF2II_02	AM07022	AM09924	AM02807	AM08310	AM10191	AM03698	AM03904	AM03979	AM04186	AM06281	AM07452	AM08666	AM09453	AM10320	AM11637	AM03868	AM03985	AM04697	AM05182	AM06127	AM06749	AM08768	AM11211	AM11487	AM02766	AM03253	AM03352	AM04031	AM04605	AM06452	AM06595	AM07740	AM08077	AM08724	AM09108	AM09440	AM10536	AM10871	AM11101	AM11466	AM12385	AM02952	AM03276	AM03277	AM03303	AM03891	AM03974	AM04041	AM04062
I_CROC_01	AM07022	AM08575	AM02807	AM05071	AM05467	AM09968	AM10191	AM03203	AM03904	AM03979	AM07452	AM07997	AM08666	AM10320	AM03144	AM03604	AM03864	AM03868	AM03985	AM04697	AM05182	AM05770	AM08768	AM08839	AM11203	AM11211	AM12557	AM02766	AM03253	AM03352	AM03820	AM04031	AM04477	AM05051	AM05201	AM06452	AM06595	AM07246	AM07352	AM09040	AM09108	AM09440	AM10871	AM11101	AM11267	AM11466	AM12385	AM12426	AM02971
I_DFD_01	AM03632	AM08575	AM09924	AM02807	AM05467	AM05896	AM08227	AM08310	AM10191	AM02694	AM03904	AM03979	AM04186	AM06281	AM07452	AM08666	AM09453	AM10320	AM03144	AM04697	AM05770	AM06127	AM06234	AM06749	AM08768	AM08839	AM11106	AM11174	AM11487	AM12557	AM03253	AM03352	AM04031	AM04129	AM04477	AM04605	AM05201	AM05806	AM06184	AM06452	AM06595	AM07246	AM07352	AM07916	AM08077	AM09108	AM09440	AM11101	AM02659
I_DREF_Q3	AM03632	AM09924	AM11850	AM02807	AM05071	AM05467	AM05896	AM08310	AM09968	AM02694	AM03698	AM04186	AM04810	AM06577	AM07452	AM07997	AM10320	AM03144	AM03604	AM03864	AM03868	AM05182	AM06127	AM08839	AM11174	AM11211	AM03253	AM03352	AM03820	AM04031	AM04477	AM04568	AM04605	AM05201	AM06452	AM06595	AM07246	AM09040	AM09440	AM10871	AM11101	AM11466	AM11656	AM02952	AM02971	AM03196	AM03222	AM03276	AM03277
I_DRI_01	AM03632	AM08575	AM11850	AM02807	AM05071	AM05467	AM05896	AM08227	AM08310	AM02694	AM03698	AM03904	AM03979	AM04186	AM06281	AM07452	AM07997	AM08666	AM10320	AM03144	AM03868	AM05770	AM06127	AM06234	AM06749	AM08768	AM08839	AM11106	AM11203	AM12557	AM02766	AM03253	AM03352	AM03820	AM04605	AM05201	AM05806	AM06184	AM06452	AM06595	AM07246	AM07916	AM08077	AM09440	AM11101	AM12385	AM02854	AM02971	AM03196
I_dTCF_1	AM11850	AM05896	AM08227	AM10191	AM02694	AM03904	AM05401	AM09453	AM03864	AM03868	AM05182	AM11174	AM04563	AM05201	AM06184	AM06364	AM07246	AM07740	AM09440	AM02952	AM02971	AM03196	AM08	AM03686	AM04357	AM04380	AM04518	AM04692	AM04973	AM05385	AM05389	AM05506	AM06181	AM06222	AM07406	AM08082	AM08316	AM08920	AM08993	AM10855	AM11636	AM11682	AM12022	AM12025	AM12034	AM12498	AM05849	AM09736	AM04993
I_E74A_01	AM08575	AM09924	AM05467	AM08227	AM09968	AM04186	AM04810	AM06281	AM07997	AM11637	AM05182	AM06234	AM04129	AM05051	AM06452	AM07916	AM09040	AM09440	AM11101	AM12426	AM03268	AM08	AM03469	AM03891	AM03894	AM04041	AM05097	AM05272	AM05543	AM05640	AM05666	AM05852	AM06080	AM06377	AM06414	AM06478	AM07014	AM07248	AM07403	AM07672	AM07763	AM07859	AM08008	AM08235	AM08439	AM08512	AM08920	AM09152	AM09234
I_ELF1_01	AM08575	AM09924	AM11850	AM02807	AM10191	AM02694	AM03904	AM05401	AM07452	AM07997	AM08666	AM03144	AM03604	AM06567	AM08768	AM11174	AM02766	AM03820	AM04563	AM05051	AM05201	AM06452	AM06595	AM07246	AM07740	AM07916	AM11101	AM11656	AM12385	AM02854	AM02952	AM03268	AM03686	AM03792	AM03891	AM03974	AM04041	AM04273	AM04284	AM04380	AM04476	AM04518	AM04853	AM05048	AM05097	AM05272	AM05278	AM05411	AM05475
I_EN_Q6	AM08575	AM11850	AM02807	AM05071	AM10191	AM02694	AM03904	AM04186	AM05401	AM07452	AM07997	AM08666	AM09453	AM10320	AM11637	AM03985	AM05770	AM05895	AM06127	AM06234	AM06749	AM08768	AM08839	AM11106	AM11203	AM12557	AM03253	AM03820	AM04477	AM04568	AM05201	AM06364	AM06452	AM06595	AM07246	AM07352	AM07916	AM08077	AM09040	AM09188	AM11101	AM11267	AM11466	AM11656	AM02854	AM02971	AM03196	AM03276	AM03277
I_EVE_Q6	AM09924	AM02759	AM03698	AM07997	AM11637	AM03604	AM06749	AM11174	AM12557	AM06364	AM09040	AM11656	AM12426	AM03469	AM03891	AM04273	AM04518	AM05385	AM05543	AM06483	AM07248	AM07672	AM08235	AM08439	AM08546	AM08660	AM11246	AM11384	AM11410	AM11669	AM12406	AM02653	AM05807	AM07444	AM11858	AM02697	AM05267	AM06239	AM10361	AM11480	AM11839	AM05592	AM06649	AM07368	AM08771	AM08935	AM09953	AM02744	AM02959
I_FTZ_01	AM03632	AM07022	AM02807	AM08310	AM10191	AM04186	AM04810	AM08666	AM09453	AM10320	AM03868	AM05770	AM06127	AM06749	AM11106	AM11203	AM11211	AM12557	AM03352	AM03504	AM04568	AM06184	AM06364	AM07246	AM07352	AM09040	AM10150	AM10536	AM11656	AM02854	AM03268	AM03469	AM03686	AM03773	AM03792	AM03894	AM03974	AM04026	AM04062	AM04215	AM04357	AM04426	AM04476	AM04556	AM04692	AM04932	AM05097	AM05385	AM05411
I_GAGAFACTOR_Q6	AM11850	AM05401	AM11637	AM03868	AM06567	AM03504	AM04563	AM04605	AM05051	AM07740	AM09040	AM09108	AM03222	AM03268	AM03469	AM03686	AM03792	AM03891	AM04692	AM05385	AM05411	AM05475	AM05543	AM05640	AM06478	AM06849	AM07672	AM08233	AM08235	AM08316	AM08814	AM09675	AM09980	AM10192	AM10518	AM10681	AM10718	AM10957	AM11410	AM11669	AM11682	AM12131	AM05849	AM02653	AM05381	AM05807	AM06612	AM08991	AM04837
I_GCM_01	AM03632	AM07022	AM09924	AM11850	AM02807	AM05071	AM02694	AM05401	AM10320	AM11637	AM03985	AM06127	AM06567	AM08768	AM11174	AM03504	AM04563	AM05201	AM07740	AM09108	AM10871	AM11656	AM03469	AM03891	AM04273	AM05278	AM05475	AM05543	AM05585	AM05666	AM06181	AM06352	AM06377	AM06998	AM07406	AM07763	AM08226	AM08439	AM08512	AM08637	AM08660	AM09234	AM09703	AM09775	AM10164	AM10192	AM11246	AM11384	AM11410
I_GRH_01	AM07022	AM11850	AM02807	AM05071	AM05896	AM08227	AM10191	AM02694	AM04186	AM08666	AM11637	AM03144	AM03985	AM05770	AM06234	AM06749	AM11174	AM11203	AM11211	AM02766	AM03820	AM05051	AM05201	AM05806	AM06452	AM07740	AM07916	AM11466	AM02971	AM03222	AM03268	AM08	AM03718	AM03792	AM03894	AM04176	AM04215	AM04284	AM04476	AM04556	AM04692	AM05048	AM05097	AM05272	AM05342	AM05389	AM05585	AM05624	AM05666
I_HAIRY_01	AM09924	AM10191	AM02880	AM07997	AM11637	AM03868	AM06567	AM03504	AM04563	AM04605	AM04676	AM09040	AM11656	AM12426	AM03469	AM03792	AM03891	AM04041	AM04284	AM05385	AM05411	AM05666	AM06414	AM06483	AM06849	AM07282	AM07403	AM07763	AM08884	AM09363	AM10192	AM11112	AM11246	AM11410	AM11669	AM12025	AM12406	AM02653	AM06801	AM04993	AM05381	AM05807	AM06612	AM11858	AM04837	AM04851	AM05267	AM06239	AM06420
I_MTTFA_01	AM07022	AM09924	AM05467	AM08310	AM09968	AM02694	AM02759	AM02880	AM03698	AM04186	AM05401	AM06281	AM07452	AM10320	AM03604	AM03864	AM03868	AM03985	AM04697	AM05182	AM06127	AM06749	AM08768	AM08839	AM11203	AM12557	AM03352	AM03820	AM04129	AM04477	AM04605	AM04676	AM06184	AM06364	AM06595	AM07352	AM08077	AM09108	AM09440	AM10871	AM11101	AM11267	AM11656	AM12426	AM03303	AM03773	AM03792	AM03894	AM03974
I_OVO_01	AM09924	AM04810	AM05401	AM07997	AM11637	AM06567	AM06749	AM05051	AM07740	AM10536	AM12426	AM02971	AM03222	AM03891	AM04853	AM05342	AM05640	AM06849	AM07763	AM08439	AM08546	AM08660	AM08814	AM09889	AM10749	AM10947	AM10957	AM11246	AM11669	AM12275	AM12406	AM12659	AM05849	AM02653	AM06801	AM03743	AM05381	AM05807	AM11858	AM03567	AM03653	AM04837	AM04851	AM06239	AM06420	AM07876	AM10361	AM11480	AM11839
I_SN_01	AM09924	AM10191	AM03203	AM08666	AM03604	AM06567	AM11211	AM11487	AM03253	AM03504	AM04563	AM05806	AM07740	AM09040	AM10536	AM12426	AM02952	AM02971	AM03276	AM03277	AM03686	AM03891	AM03974	AM04273	AM04284	AM04853	AM05272	AM05385	AM05868	AM06023	AM06377	AM06478	AM07406	AM08233	AM08955	AM09443	AM09703	AM09877	AM09970	AM10681	AM10718	AM10855	AM11112	AM11384	AM11669	AM11737	AM12213	AM12532	AM07242
I_SRYBETA_Q6	AM03632	AM09924	AM05896	AM10191	AM03698	AM03904	AM03979	AM04810	AM07452	AM10320	AM03864	AM06567	AM08768	AM11203	AM03504	AM06364	AM06595	AM07352	AM07740	AM09108	AM09440	AM11267	AM11466	AM11656	AM12385	AM12426	AM02854	AM02952	AM02971	AM03469	AM03891	AM03974	AM04026	AM04062	AM04273	AM04357	AM04518	AM04692	AM05350	AM05389	AM05411	AM05475	AM05666	AM05841	AM06483	AM06673	AM06849	AM07763	AM07885
I_SUH_01	AM08575	AM08227	AM10191	AM02694	AM03203	AM07452	AM09453	AM03868	AM03985	AM06234	AM06749	AM08768	AM11211	AM11487	AM03352	AM04477	AM04568	AM06364	AM06452	AM07246	AM07740	AM10536	AM11101	AM11267	AM11656	AM02854	AM03268	AM08	AM03686	AM04041	AM04176	AM04426	AM04518	AM04556	AM05350	AM05385	AM05506	AM05585	AM05624	AM05666	AM06023	AM06080	AM06478	AM06631	AM06673	AM06778	AM07248	AM07363	AM07403
I_TTK69_01	AM09924	AM02880	AM03698	AM04186	AM04810	AM07997	AM03604	AM04563	AM06364	AM07740	AM07916	AM08724	AM12426	AM03222	AM03268	AM03469	AM03586	AM03792	AM03891	AM03894	AM04062	AM04476	AM05350	AM05640	AM06719	AM07248	AM07795	AM07856	AM07859	AM08235	AM08439	AM08512	AM08595	AM09361	AM09703	AM09980	AM10718	AM10957	AM11112	AM11410	AM11682	AM12307	AM12406	AM12476	AM12642	AM12659	AM06801	AM04993	AM05381
I_UBX_01	AM08575	AM11850	AM02807	AM05071	AM05896	AM08310	AM02694	AM02880	AM04186	AM06281	AM07452	AM07997	AM10320	AM03985	AM05770	AM06127	AM08768	AM08839	AM11106	AM03352	AM03820	AM04563	AM04568	AM05201	AM06184	AM06364	AM06452	AM07352	AM07916	AM08077	AM08724	AM09440	AM11101	AM11267	AM12426	AM02952	AM02971	AM03222	AM03268	AM03303	AM03469	AM03718	AM03733	AM03792	AM03894	AM03974	AM04062	AM04215	AM04273
I_ZEN_Q6	AM03632	AM07022	AM08575	AM11850	AM02807	AM05896	AM08227	AM10191	AM02694	AM04186	AM05401	AM06281	AM07452	AM08666	AM03144	AM03604	AM03868	AM04697	AM05182	AM05770	AM06127	AM06234	AM06567	AM08768	AM11211	AM12557	AM03253	AM03504	AM04129	AM04477	AM04568	AM04605	AM04676	AM05201	AM05806	AM06364	AM07352	AM08724	AM09440	AM10871	AM11101	AM03276	AM03277	AM03974	AM04176	AM04215	AM04273	AM04284	AM04357
I_ZESTE_Q2	AM09924	AM02880	AM03698	AM07997	AM11637	AM05182	AM06567	AM02766	AM04563	AM05051	AM06184	AM03222	AM03268	AM03891	AM04284	AM04357	AM05852	AM06631	AM06849	AM07672	AM07763	AM08235	AM08660	AM09675	AM09703	AM09980	AM11524	AM11669	AM12025	AM12642	AM02653	AM05807	AM06612	AM08991	AM04837	AM05267	AM10810	AM11182	AM11480	AM11839	AM02973	AM05592	AM06855	AM07368	AM08681	AM09953	AM10816	AM10943	AM12271
IRF1	AM08575	AM02807	AM05071	AM05467	AM08310	AM09968	AM02694	AM04810	AM07452	AM07997	AM08666	AM10320	AM11637	AM03864	AM03868	AM03985	AM04697	AM05182	AM06127	AM06234	AM08839	AM11203	AM11211	AM02766	AM03253	AM03352	AM03820	AM04563	AM05201	AM05806	AM06364	AM07246	AM07352	AM09108	AM09440	AM11656	AM12385	AM02971	AM03196	AM03231	AM03268	AM03276	AM03277	AM03303	AM03891	AM04041	AM04062	AM04476	AM04518
KBWSSYCHKC	AM09924	AM02759	AM03698	AM07997	AM11637	AM03604	AM06749	AM03504	AM05051	AM06364	AM09040	AM11656	AM02952	AM03469	AM03686	AM03891	AM04062	AM04380	AM04518	AM05097	AM05389	AM05411	AM05475	AM05543	AM05585	AM06483	AM07248	AM07672	AM07859	AM08233	AM08235	AM08316	AM08439	AM08660	AM09980	AM11384	AM11669	AM12025	AM12406	AM12532	AM05807	AM06612	AM07444	AM11858	AM04837	AM05267	AM06239	AM06420	AM11480
KGGGWWWHCYV	AM09924	AM08310	AM02694	AM02759	AM03203	AM06281	AM07997	AM08666	AM11637	AM03985	AM05182	AM06234	AM06567	AM06749	AM08768	AM11203	AM11487	AM03504	AM04563	AM05051	AM05806	AM06184	AM07246	AM07740	AM09040	AM11656	AM03196	AM08	AM03686	AM03773	AM03792	AM03891	AM03894	AM03974	AM04426	AM04476	AM04534	AM04692	AM04932	AM05543	AM05559	AM05624	AM05666	AM05815	AM05841	AM06352	AM06414	AM06778	AM06849
KHGATAASR	AM03632	AM07022	AM08575	AM09924	AM11850	AM02807	AM05071	AM05467	AM05896	AM08310	AM02694	AM03904	AM05401	AM06281	AM07997	AM08666	AM03604	AM03864	AM03985	AM05182	AM05770	AM06749	AM08839	AM11203	AM11487	AM03504	AM03820	AM04477	AM06364	AM06595	AM09440	AM10536	AM10871	AM11101	AM11656	AM02854	AM02952	AM03106	AM03222	AM03268	AM03586	AM03686	AM03792	AM03891	AM04041	AM04215	AM04273	AM04380	AM04426
Klf4	AM09924	AM11850	AM08310	AM09968	AM02759	AM03698	AM03904	AM04186	AM04810	AM11637	AM03144	AM03604	AM03868	AM05182	AM11174	AM12557	AM03504	AM04563	AM04568	AM04605	AM05201	AM06364	AM08724	AM09040	AM09108	AM11267	AM02952	AM03196	AM03268	AM08	AM03469	AM03686	AM03792	AM03891	AM03894	AM04426	AM04476	AM05278	AM05342	AM05350	AM05385	AM05389	AM05411	AM05475	AM05585	AM05640	AM05852	AM06377	AM06478
kni	AM07022	AM10191	AM09453	AM11637	AM03604	AM05182	AM05770	AM06567	AM06749	AM08768	AM11203	AM11211	AM12557	AM03504	AM04605	AM04676	AM05201	AM06364	AM11267	AM03469	AM03792	AM03891	AM03894	AM04476	AM05097	AM05475	AM05543	AM05815	AM06478	AM06849	AM07406	AM07672	AM07859	AM08235	AM08281	AM08316	AM08546	AM08582	AM08774	AM08920	AM09234	AM09703	AM09775	AM09970	AM09991	AM10192	AM10494	AM10912	AM11112
KNMTTATSVNH	AM03632	AM07022	AM02807	AM05467	AM08310	AM09968	AM02694	AM02759	AM03979	AM04186	AM10320	AM03868	AM03985	AM04697	AM05182	AM06127	AM06749	AM08768	AM08839	AM11487	AM12557	AM03352	AM03820	AM04031	AM04129	AM05201	AM06364	AM06452	AM06595	AM07352	AM08077	AM09108	AM09440	AM11101	AM11656	AM12426	AM03773	AM03792	AM03974	AM04026	AM04041	AM04062	AM04215	AM04357	AM04380	AM04463	AM04476	AM04556	AM04973
KNVNVBYTAATKRSBHNVD	AM09924	AM08310	AM02759	AM04186	AM06281	AM07997	AM08666	AM06234	AM06749	AM08839	AM11211	AM12557	AM03352	AM04563	AM04568	AM04676	AM05051	AM09040	AM09440	AM12426	AM02854	AM03586	AM03773	AM03792	AM03891	AM04215	AM04556	AM04692	AM04973	AM05411	AM05585	AM05815	AM06023	AM06049	AM06478	AM06998	AM07014	AM07248	AM07403	AM07859	AM08082	AM08235	AM08439	AM08637	AM08774	AM09443	AM09675	AM09703	AM09775
KNVNVBYTAATKRSBHNVK	AM07022	AM09924	AM02759	AM04186	AM04810	AM06281	AM07997	AM10320	AM11637	AM08839	AM12557	AM03352	AM04563	AM04676	AM05051	AM05806	AM09040	AM09440	AM11656	AM12426	AM03268	AM03586	AM03773	AM03792	AM03891	AM04215	AM04426	AM04556	AM04692	AM04973	AM05411	AM05543	AM05585	AM05815	AM05868	AM06023	AM06049	AM06478	AM06778	AM06998	AM07859	AM08008	AM08082	AM08235	AM08512	AM08637	AM08660	AM08774	AM08993
Kr	AM08575	AM09924	AM05896	AM08310	AM10191	AM03203	AM03698	AM03904	AM04810	AM05401	AM06281	AM03144	AM03985	AM06127	AM06234	AM06567	AM11174	AM11203	AM03352	AM04129	AM04563	AM04676	AM05201	AM06364	AM06595	AM07916	AM09188	AM10536	AM11101	AM11267	AM11466	AM02971	AM03231	AM03268	AM03686	AM03974	AM04041	AM04062	AM04476	AM04692	AM04932	AM05097	AM05278	AM05350	AM05475	AM05624	AM05640	AM05666	AM05815
kruppel	AM03632	AM08575	AM09924	AM10191	AM02694	AM03698	AM03904	AM04186	AM04810	AM06281	AM08666	AM09453	AM03985	AM11174	AM11203	AM03352	AM03504	AM04676	AM06452	AM06595	AM07246	AM07352	AM07740	AM07916	AM09188	AM10536	AM11101	AM11267	AM11466	AM03231	AM03268	AM03303	AM03686	AM03773	AM03891	AM03974	AM04041	AM04357	AM04380	AM04476	AM04556	AM04692	AM04932	AM05097	AM05278	AM05350	AM05441	AM05475	AM05543
KVRKRNTCACTSRNTVHDB	AM03632	AM09924	AM11850	AM02880	AM03698	AM07452	AM10320	AM04697	AM06749	AM11174	AM11487	AM03352	AM03504	AM05806	AM07246	AM07352	AM08724	AM03891	AM04041	AM04062	AM04215	AM04284	AM04426	AM04463	AM05272	AM05475	AM06115	AM06377	AM06631	AM06778	AM07282	AM07672	AM07763	AM07885	AM08235	AM08595	AM08884	AM09234	AM10192	AM10681	AM10957	AM11112	AM11384	AM11524	AM11682	AM12275	AM05807	AM08991	AM04837
KYTAATKDNY	AM07022	AM08575	AM11850	AM02807	AM05896	AM08310	AM02694	AM03904	AM05401	AM07452	AM08666	AM09453	AM10320	AM03144	AM03864	AM03985	AM05182	AM05770	AM06127	AM06234	AM06749	AM08768	AM08839	AM11106	AM11211	AM03253	AM03820	AM04031	AM04477	AM06595	AM07246	AM07740	AM08724	AM09108	AM11101	AM11267	AM12426	AM02854	AM02952	AM02971	AM03196	AM03268	AM03276	AM03277	AM03792	AM03974	AM04026	AM04062	AM04176
Mad	AM03632	AM09924	AM10191	AM02880	AM03698	AM07997	AM11637	AM11487	AM03504	AM04477	AM04563	AM05051	AM06364	AM07916	AM09040	AM09108	AM12385	AM12426	AM03469	AM03792	AM03891	AM05272	AM06414	AM06849	AM07406	AM07672	AM07763	AM07859	AM08595	AM09980	AM10192	AM10957	AM11410	AM11669	AM12406	AM12504	AM12659	AM02653	AM04993	AM05381	AM05807	AM06612	AM08991	AM11858	AM04837	AM06239	AM09709	AM11182	AM11839
MafB	AM09924	AM07997	AM11637	AM11487	AM03504	AM04563	AM05051	AM06364	AM07740	AM09040	AM09108	AM10536	AM12426	AM03469	AM03891	AM07248	AM07672	AM07763	AM07795	AM07859	AM08235	AM08439	AM09361	AM10957	AM11246	AM11669	AM12307	AM12406	AM02653	AM06801	AM05381	AM05807	AM06612	AM08991	AM11858	AM03653	AM05267	AM07876	AM11480	AM11839	AM02973	AM05592	AM06855	AM07368	AM08935	AM09953	AM10816	AM12271	AM02744
Med	AM08575	AM09924	AM02759	AM02880	AM07997	AM03864	AM11487	AM03504	AM04477	AM04563	AM05051	AM06364	AM07740	AM09040	AM09108	AM11656	AM12426	AM03469	AM03891	AM04692	AM04973	AM05385	AM05389	AM05441	AM06414	AM06849	AM06998	AM07763	AM08660	AM08920	AM09363	AM09675	AM09775	AM09877	AM09980	AM11636	AM11682	AM12025	AM12307	AM12532	AM04993	AM05807	AM06612	AM08991	AM11858	AM03567	AM04851	AM06239	AM06420
MEF2A	AM08575	AM02807	AM05071	AM05467	AM05896	AM08227	AM09968	AM02694	AM02880	AM03203	AM03904	AM03979	AM06281	AM07452	AM07997	AM08666	AM10320	AM03144	AM03868	AM03985	AM04697	AM05770	AM05895	AM06127	AM06567	AM06749	AM08768	AM11174	AM11203	AM12557	AM02766	AM03253	AM03352	AM03820	AM04031	AM04563	AM05806	AM06452	AM06595	AM07246	AM07916	AM08077	AM09108	AM09440	AM11466	AM12426	AM02971	AM03222	AM03276
MGAAD	AM03632	AM07022	AM08575	AM05467	AM08310	AM09968	AM10191	AM02694	AM03203	AM03979	AM04186	AM06281	AM08666	AM10320	AM03144	AM03604	AM04697	AM05182	AM06234	AM08839	AM11174	AM11203	AM03253	AM03352	AM03820	AM04568	AM04605	AM05201	AM05806	AM06364	AM06452	AM07246	AM07352	AM07916	AM08077	AM09040	AM09440	AM11101	AM11267	AM11656	AM02952	AM03196	AM03231	AM03268	AM03276	AM03277	AM03303	AM03469	AM04062
MGAADHTTCKMGAAD	AM08575	AM05071	AM05467	AM05896	AM08310	AM09968	AM10191	AM03203	AM04186	AM05401	AM06281	AM07452	AM10320	AM03144	AM03604	AM03985	AM06234	AM12557	AM03253	AM03352	AM03820	AM04031	AM04563	AM04568	AM04605	AM05051	AM05806	AM06595	AM07246	AM07740	AM07916	AM09440	AM11466	AM12426	AM02854	AM03196	AM03222	AM03276	AM03277	AM03469	AM03580	AM03891	AM03894	AM03974	AM04026	AM04176	AM04284	AM04380	AM04476
MGAADMGAADHTTCK	AM03632	AM02807	AM05467	AM05896	AM08310	AM10191	AM03203	AM03698	AM03904	AM03979	AM04810	AM06577	AM07452	AM08666	AM10320	AM03604	AM04697	AM05182	AM06234	AM11203	AM02766	AM03253	AM03352	AM03504	AM04031	AM05201	AM07916	AM08077	AM08724	AM09108	AM09440	AM11101	AM11267	AM02952	AM03196	AM03222	AM03268	AM03276	AM03277	AM03303	AM08	AM03686	AM03894	AM04026	AM04041	AM04176	AM04357	AM04380	AM04426
MGAADMGAADMGAAD	AM07022	AM09924	AM11850	AM05896	AM08310	AM09968	AM02880	AM03203	AM03979	AM07997	AM08666	AM11637	AM03144	AM03604	AM03864	AM04697	AM05182	AM05770	AM06234	AM08839	AM11203	AM11487	AM12557	AM03504	AM03820	AM04563	AM04568	AM04605	AM05201	AM05806	AM06364	AM07246	AM07352	AM07740	AM07916	AM08077	AM09108	AM11267	AM11466	AM11656	AM12426	AM02952	AM03196	AM03231	AM03268	AM03469	AM03686	AM03891	AM03894
MKSCMAGGACVHH	AM03632	AM02759	AM02880	AM04810	AM05401	AM03604	AM12557	AM03504	AM04477	AM06364	AM07246	AM07740	AM09040	AM11101	AM12426	AM02952	AM02971	AM03891	AM03894	AM03974	AM04476	AM05272	AM05385	AM05624	AM05666	AM06181	AM06222	AM06377	AM06414	AM07038	AM07231	AM07406	AM07672	AM07763	AM07859	AM08281	AM08316	AM08439	AM08512	AM08546	AM08595	AM09234	AM09363	AM09703	AM09775	AM10494	AM10718	AM10957	AM11246
MMRCAWGT	AM09924	AM11850	AM05071	AM08310	AM04186	AM07452	AM10320	AM11637	AM05182	AM11211	AM03253	AM04477	AM04676	AM05051	AM08077	AM08724	AM09108	AM02854	AM03106	AM03231	AM03276	AM03277	AM08	AM04026	AM04284	AM04426	AM04518	AM05342	AM05385	AM05640	AM05852	AM05868	AM06049	AM06080	AM06377	AM06778	AM07038	AM07436	AM07655	AM07763	AM07856	AM07859	AM07885	AM08637	AM08755	AM08814	AM08920	AM09010	AM09198
MSMASBTGHTDVSW	AM09924	AM02807	AM05071	AM03698	AM08666	AM09453	AM11637	AM03985	AM04697	AM06567	AM06749	AM12557	AM04477	AM05051	AM06595	AM11101	AM12426	AM02952	AM02971	AM03303	AM08	AM03686	AM03792	AM03891	AM03894	AM03974	AM04215	AM04357	AM04426	AM04518	AM04692	AM04973	AM05350	AM05815	AM06849	AM07038	AM07282	AM07436	AM07672	AM07795	AM08439	AM08450	AM08582	AM08660	AM08755	AM08814	AM09703	AM09877	AM09980
MTTWGRCTT	AM05896	AM08310	AM10191	AM02694	AM03203	AM03698	AM03979	AM06281	AM10320	AM04697	AM05182	AM06567	AM08839	AM11174	AM03820	AM04477	AM04568	AM05201	AM06364	AM06452	AM08724	AM09108	AM09440	AM12426	AM02952	AM03222	AM03231	AM03268	AM03586	AM03792	AM03894	AM04176	AM04476	AM04692	AM05048	AM05272	AM05543	AM05559	AM05624	AM05868	AM06023	AM06222	AM06352	AM06377	AM06483	AM06673	AM06719	AM06849	AM07038
MVHTAAKCCS	AM09924	AM05896	AM08227	AM09968	AM02694	AM02759	AM04186	AM04810	AM06281	AM07452	AM10320	AM03144	AM03985	AM06127	AM06749	AM11174	AM04031	AM04676	AM05051	AM06364	AM07246	AM08077	AM08724	AM09440	AM03303	AM03773	AM04041	AM04284	AM04463	AM04692	AM04932	AM05272	AM05389	AM05506	AM05868	AM06080	AM06222	AM06352	AM06377	AM06478	AM06849	AM06998	AM07406	AM07655	AM07763	AM07856	AM07859	AM07885	AM08226
Myb	AM09924	AM08227	AM02759	AM07452	AM07997	AM11637	AM03604	AM11487	AM03352	AM03504	AM04568	AM04676	AM06595	AM07740	AM07916	AM10536	AM11267	AM12426	AM03268	AM03303	AM03891	AM04284	AM04463	AM04692	AM05342	AM05350	AM05411	AM05868	AM06414	AM06483	AM06778	AM06849	AM06998	AM07248	AM07763	AM07859	AM08235	AM08439	AM08546	AM08660	AM08774	AM08884	AM09152	AM09198	AM09234	AM09703	AM09775	AM09991	AM10749
MYC.MAX	AM03632	AM07022	AM09924	AM11850	AM03698	AM07997	AM11637	AM03868	AM06749	AM11203	AM11211	AM12557	AM03504	AM04031	AM04563	AM04605	AM04676	AM07740	AM09040	AM11656	AM12426	AM02971	AM03268	AM03469	AM03891	AM03894	AM04041	AM05385	AM05411	AM05585	AM05666	AM05815	AM06049	AM06478	AM06719	AM06849	AM07038	AM07403	AM07672	AM08226	AM08235	AM08316	AM08439	AM08660	AM09980	AM10518	AM10752	AM10957	AM11524
Mycn	AM08575	AM11850	AM05071	AM02880	AM07997	AM11637	AM03868	AM06127	AM03504	AM04477	AM04563	AM04605	AM07740	AM07916	AM09108	AM02854	AM02971	AM03303	AM03686	AM03891	AM04041	AM04518	AM05385	AM05411	AM05475	AM05543	AM05852	AM06631	AM06849	AM07403	AM07672	AM07763	AM08226	AM08316	AM08512	AM08660	AM08884	AM08920	AM09152	AM09363	AM09980	AM09991	AM10192	AM10498	AM10752	AM11112	AM11246	AM11524	AM11669
Myf	AM09924	AM02880	AM03604	AM05182	AM06127	AM06749	AM11174	AM11211	AM11487	AM04563	AM04568	AM05806	AM06595	AM07352	AM07740	AM08724	AM09040	AM11656	AM12426	AM02952	AM03303	AM03469	AM03891	AM04426	AM04463	AM05342	AM05350	AM05385	AM05640	AM06377	AM06631	AM06778	AM07038	AM07248	AM07795	AM08316	AM08512	AM09361	AM09703	AM09775	AM10957	AM11246	AM11410	AM11636	AM11669	AM12025	AM12169	AM12275	AM12285
NF.Y	AM02880	AM05401	AM07452	AM07997	AM03985	AM05182	AM05770	AM06234	AM06749	AM11174	AM11211	AM02766	AM04477	AM04563	AM04676	AM05051	AM06364	AM09040	AM12426	AM02854	AM03196	AM03222	AM03268	AM03469	AM04357	AM04380	AM04692	AM04973	AM05272	AM05350	AM05475	AM05506	AM05666	AM06080	AM06483	AM06849	AM07248	AM08370	AM08439	AM09152	AM09361	AM09970	AM09980	AM09991	AM10752	AM10855	AM10912	AM11112	AM11246
NFIL3	AM08575	AM09924	AM05071	AM08227	AM08310	AM09968	AM10191	AM03698	AM03904	AM04186	AM05401	AM07452	AM10320	AM11637	AM03144	AM04697	AM06749	AM08768	AM11203	AM11211	AM02766	AM03253	AM03504	AM03820	AM04477	AM05201	AM06595	AM07352	AM08724	AM09440	AM10536	AM11101	AM11267	AM12385	AM12426	AM03231	AM03268	AM03276	AM03277	AM08	AM03891	AM03894	AM03974	AM04041	AM04176	AM04215	AM04357	AM04476	AM04518
NFKB1	AM09924	AM03203	AM03698	AM03904	AM04186	AM04810	AM05401	AM07452	AM11637	AM06567	AM06749	AM11203	AM11487	AM04568	AM04676	AM05051	AM07740	AM10536	AM12426	AM03196	AM03686	AM03773	AM03891	AM03974	AM04380	AM04426	AM05272	AM05350	AM05385	AM05559	AM05640	AM05666	AM05815	AM06023	AM06414	AM06778	AM06849	AM07363	AM07672	AM07763	AM07856	AM08082	AM08235	AM08439	AM08582	AM08660	AM08755	AM08920	AM09234
NHLH1	AM09924	AM05896	AM08227	AM10191	AM02880	AM03698	AM04810	AM10320	AM03604	AM03985	AM06127	AM06567	AM11203	AM04031	AM04477	AM04563	AM07740	AM12426	AM02971	AM03196	AM03303	AM03469	AM03686	AM03891	AM04062	AM04973	AM05342	AM05350	AM05389	AM05475	AM05640	AM05815	AM05868	AM06181	AM06352	AM06377	AM06478	AM06998	AM07014	AM07038	AM07248	AM07672	AM07795	AM07859	AM08233	AM08660	AM08879	AM08993	AM09152
Nkx2.5	AM08575	AM11850	AM02807	AM05071	AM08310	AM10191	AM02694	AM03203	AM03904	AM03979	AM04186	AM06281	AM07452	AM07997	AM09453	AM10320	AM03144	AM03985	AM04697	AM05770	AM06127	AM06234	AM06567	AM06749	AM08768	AM08839	AM11106	AM11211	AM12557	AM03253	AM03352	AM03820	AM04563	AM04605	AM05201	AM05806	AM06184	AM06452	AM06595	AM07916	AM08077	AM08724	AM09440	AM11101	AM11267	AM11466	AM12385	AM02854	AM02971
NR1H2.RXR	AM11850	AM02807	AM05467	AM10191	AM06749	AM04568	AM05201	AM11267	AM03222	AM04215	AM05624	AM05815	AM06352	AM06631	AM06778	AM07231	AM07282	AM07406	AM08439	AM08595	AM09363	AM09703	AM06239	AM03041	AM07869	AM09584	AM11041	AM02739	AM02747	AM03259	AM09	AM03740	AM04023	AM05107	AM05357	AM05962	AM06549	AM06848	AM07091	AM07475	AM08748	AM09399	AM11423	AM12042	AM02833	AM04753	AM06220	AM06947	AM09949
NR2F1	AM11850	AM09968	AM02759	AM04810	AM07997	AM03144	AM06749	AM11203	AM03820	AM04568	AM04676	AM06364	AM06595	AM07740	AM07916	AM08724	AM10536	AM11466	AM12426	AM03231	AM03268	AM03469	AM03891	AM04973	AM05272	AM05506	AM05624	AM06080	AM06631	AM06778	AM07231	AM07282	AM07436	AM08235	AM08316	AM08439	AM08595	AM09152	AM09877	AM09980	AM10192	AM10498	AM10947	AM11246	AM11410	AM11524	AM11669	AM12022	AM12285
NR3C1	AM09924	AM04810	AM11637	AM05182	AM06567	AM04563	AM04676	AM05051	AM06364	AM07246	AM07740	AM10536	AM12426	AM03686	AM03792	AM03891	AM04463	AM05475	AM05666	AM07763	AM08235	AM08316	AM08439	AM08920	AM09443	AM10718	AM12022	AM12465	AM02653	AM05381	AM05807	AM06612	AM11858	AM02697	AM03653	AM04837	AM07034	AM07876	AM09709	AM10759	AM11480	AM11839	AM02973	AM03041	AM05592	AM06455	AM06855	AM07368	AM08681
nub	AM07022	AM11850	AM02807	AM08310	AM09968	AM03698	AM03904	AM03979	AM04810	AM05401	AM06281	AM07997	AM08666	AM09453	AM10320	AM03144	AM03868	AM03985	AM04697	AM05770	AM06234	AM08768	AM11203	AM02766	AM03253	AM03504	AM04477	AM04605	AM05806	AM06184	AM06452	AM06595	AM08724	AM09440	AM10536	AM11656	AM02971	AM03196	AM03222	AM03231	AM03276	AM03277	AM03686	AM04426	AM04463	AM04556	AM04692	AM04853	AM04973
ovo	AM05896	AM08310	AM09968	AM02694	AM04810	AM06577	AM07452	AM10320	AM11637	AM03604	AM03868	AM04697	AM06127	AM06234	AM06749	AM08768	AM08839	AM11203	AM03253	AM03352	AM04563	AM05806	AM06364	AM06595	AM07916	AM09108	AM12426	AM02952	AM02971	AM03276	AM03277	AM03686	AM03894	AM03974	AM04026	AM04215	AM04284	AM04357	AM04476	AM04853	AM04952	AM04973	AM05097	AM05342	AM05350	AM05389	AM05506	AM05559	AM05624
p120	AM08575	AM02807	AM05896	AM08227	AM10191	AM03698	AM03979	AM04186	AM05401	AM08666	AM09453	AM10320	AM03113	AM03604	AM03985	AM04697	AM05770	AM06234	AM08768	AM08839	AM11174	AM12557	AM03253	AM03352	AM03504	AM03820	AM04563	AM04605	AM05201	AM05806	AM06452	AM06595	AM07352	AM07916	AM08077	AM09108	AM09440	AM10536	AM10871	AM11101	AM12426	AM02854	AM02952	AM02971	AM03222	AM03231	AM03268	AM03276	AM03277
pan	AM08575	AM02807	AM05467	AM05896	AM08227	AM08310	AM09968	AM02694	AM03203	AM03904	AM03979	AM04186	AM05401	AM06281	AM07452	AM10320	AM03144	AM03604	AM03985	AM04697	AM05182	AM05770	AM06127	AM06749	AM08768	AM08839	AM11203	AM11211	AM11487	AM12557	AM03352	AM03504	AM03820	AM04477	AM04605	AM05201	AM05806	AM06184	AM06452	AM06595	AM07246	AM07352	AM07740	AM08724	AM10536	AM11267	AM11466	AM12426	AM02854
Pax6	AM03632	AM08575	AM09924	AM08310	AM02694	AM02759	AM03698	AM03904	AM09453	AM10320	AM11637	AM03604	AM03864	AM06127	AM11174	AM03504	AM04568	AM04605	AM06364	AM08724	AM09040	AM10536	AM11656	AM12385	AM02952	AM02971	AM03231	AM03268	AM03891	AM04041	AM04176	AM04357	AM04426	AM04518	AM05350	AM05385	AM05475	AM05506	AM05585	AM05624	AM05666	AM05815	AM06080	AM06377	AM07014	AM07248	AM07403	AM07763	AM08235
Pbx	AM07022	AM02807	AM03203	AM04186	AM05401	AM07452	AM07997	AM03985	AM04697	AM06127	AM06234	AM08768	AM11211	AM12557	AM03352	AM03504	AM03820	AM04605	AM04676	AM05201	AM05806	AM06184	AM07916	AM08724	AM09040	AM09440	AM10871	AM11267	AM11656	AM02854	AM02952	AM04273	AM04380	AM04463	AM04476	AM04518	AM04556	AM04692	AM04973	AM05097	AM05272	AM05278	AM05389	AM05506	AM05624	AM05815	AM05852	AM06023	AM06414
pho	AM08575	AM09924	AM08310	AM02759	AM02880	AM03698	AM04810	AM05401	AM03868	AM05770	AM06234	AM12557	AM08077	AM09440	AM10536	AM11101	AM12426	AM02952	AM03222	AM03231	AM03891	AM04062	AM04273	AM04357	AM04556	AM05389	AM05585	AM05624	AM05640	AM05868	AM06352	AM06631	AM06673	AM06998	AM07282	AM07363	AM07763	AM07859	AM08281	AM08316	AM08660	AM09234	AM09675	AM09889	AM09980	AM10192	AM10681	AM10749	AM11006
PPARG.RXRA	AM08575	AM11850	AM02807	AM09968	AM06281	AM06234	AM03820	AM04568	AM05201	AM07352	AM08724	AM11267	AM11466	AM02952	AM03231	AM03469	AM03891	AM04215	AM04426	AM05868	AM06080	AM06352	AM06631	AM06778	AM07231	AM07406	AM07856	AM07859	AM08582	AM08774	AM09152	AM09363	AM09703	AM10192	AM11246	AM11410	AM12022	AM12034	AM12285	AM12311	AM05849	AM06612	AM07791	AM06239	AM06420	AM10759	AM11182	AM03920	AM07869
prd	AM03632	AM08575	AM09924	AM03904	AM04186	AM07452	AM10320	AM11637	AM03113	AM08768	AM08839	AM11203	AM04477	AM04605	AM05201	AM07352	AM07916	AM08077	AM09440	AM11101	AM12385	AM02854	AM03196	AM03231	AM03303	AM03469	AM03718	AM03891	AM03894	AM03974	AM04357	AM04380	AM04426	AM04556	AM04973	AM05097	AM05272	AM05342	AM05389	AM05624	AM05640	AM05852	AM05868	AM06023	AM06080	AM06181	AM06222	AM06352	AM06377
Prrx2	AM07022	AM08575	AM11850	AM02807	AM05071	AM05467	AM05896	AM08227	AM08310	AM10191	AM02694	AM02880	AM03904	AM03979	AM04186	AM05401	AM06281	AM07452	AM07997	AM08666	AM10320	AM03144	AM03604	AM03985	AM05770	AM06127	AM06749	AM08768	AM08839	AM11106	AM11174	AM11203	AM11487	AM12557	AM03820	AM04477	AM04563	AM04568	AM04605	AM05201	AM05806	AM06184	AM06452	AM06595	AM07246	AM07916	AM08077	AM08724	AM09440
RAAMGGRTTA	AM03632	AM08575	AM05071	AM05896	AM09968	AM10191	AM02694	AM03904	AM04810	AM06281	AM07997	AM09453	AM03985	AM04697	AM05770	AM06567	AM06749	AM08768	AM11174	AM11203	AM11487	AM04563	AM06452	AM06595	AM07740	AM07916	AM08724	AM09188	AM09440	AM10536	AM11101	AM11267	AM02971	AM03231	AM03686	AM03974	AM04026	AM04041	AM04176	AM04215	AM04273	AM04284	AM04357	AM04463	AM04476	AM04518	AM04556	AM04692	AM04932
RAAMGRGTT	AM03632	AM08575	AM09924	AM05071	AM08227	AM09968	AM10191	AM02694	AM03904	AM04810	AM06281	AM08666	AM09453	AM03604	AM04697	AM12557	AM03352	AM03504	AM03820	AM04605	AM04676	AM06364	AM06452	AM06595	AM07246	AM07352	AM07740	AM07916	AM09188	AM11101	AM03196	AM03231	AM03303	AM03686	AM03773	AM03974	AM04357	AM04476	AM04518	AM04692	AM04853	AM04932	AM05048	AM05097	AM05278	AM05342	AM05389	AM05506	AM05624
RAKWYWAV	AM07022	AM08575	AM02807	AM05071	AM05467	AM05896	AM08310	AM09968	AM10191	AM02694	AM03698	AM03904	AM04186	AM04810	AM05401	AM06281	AM07452	AM08666	AM10320	AM03144	AM03604	AM03864	AM03868	AM03985	AM04697	AM05770	AM06127	AM06749	AM08768	AM08839	AM11174	AM11203	AM11487	AM12557	AM02766	AM03253	AM03352	AM03504	AM03820	AM04031	AM04477	AM04563	AM04568	AM05201	AM05806	AM06452	AM06595	AM07740	AM09440
RATTAAW	AM03632	AM08575	AM11850	AM02807	AM05071	AM05467	AM05896	AM08310	AM10191	AM02694	AM03698	AM03904	AM03979	AM04186	AM06281	AM07452	AM07997	AM08666	AM10320	AM03144	AM03985	AM05770	AM06127	AM06234	AM08768	AM08839	AM11174	AM11203	AM12557	AM02766	AM03253	AM03352	AM03820	AM04031	AM04563	AM04605	AM05806	AM06184	AM06452	AM06595	AM07246	AM07916	AM08077	AM08724	AM09040	AM09440	AM11101	AM12385	AM12426
RATTAMY	AM03632	AM08575	AM09924	AM05467	AM05896	AM08310	AM09968	AM10191	AM02694	AM02880	AM03904	AM03979	AM04186	AM06281	AM07452	AM07997	AM08666	AM10320	AM03144	AM04697	AM05182	AM05770	AM06127	AM06234	AM06749	AM08768	AM08839	AM11106	AM11203	AM11487	AM12557	AM03253	AM03352	AM04031	AM04477	AM04605	AM05201	AM05806	AM06184	AM06452	AM06595	AM07246	AM07916	AM08077	AM08724	AM09040	AM10536	AM11101	AM11267
RBYGTGRGAAMCB	AM08575	AM02807	AM09968	AM10191	AM02694	AM03203	AM07452	AM09453	AM10320	AM04697	AM11174	AM03352	AM04477	AM04563	AM05806	AM06595	AM07246	AM07352	AM07740	AM08724	AM09440	AM10040	AM11101	AM11267	AM11656	AM03268	AM03686	AM03891	AM04026	AM04041	AM04176	AM04426	AM04534	AM04556	AM04973	AM05272	AM05350	AM05506	AM05559	AM05585	AM06023	AM06181	AM06222	AM06478	AM06673	AM06778	AM07038	AM07403	AM07672
RELA	AM09924	AM05896	AM08310	AM02694	AM03203	AM04186	AM04810	AM07452	AM07997	AM11637	AM03868	AM06127	AM06567	AM06749	AM11487	AM03504	AM04563	AM04568	AM04605	AM05806	AM06184	AM07740	AM07916	AM08077	AM11267	AM12426	AM03196	AM03222	AM03586	AM03686	AM03891	AM03894	AM04041	AM04476	AM05350	AM05389	AM05411	AM05475	AM05559	AM05624	AM05640	AM05666	AM05815	AM05852	AM05868	AM06181	AM06414	AM07014	AM07282
RKAAASA	AM07022	AM08575	AM09924	AM11850	AM02807	AM08227	AM08310	AM09968	AM02694	AM02880	AM03904	AM04186	AM04810	AM05401	AM09453	AM03144	AM03864	AM03868	AM03985	AM05770	AM06127	AM02766	AM03253	AM04031	AM05201	AM06452	AM06595	AM08077	AM08724	AM09040	AM09108	AM09440	AM11267	AM12385	AM03196	AM03231	AM03268	AM03276	AM03277	AM03303	AM08	AM03686	AM03792	AM03894	AM03974	AM04041	AM04062	AM04426	AM04463
RNWAAACWARWNNH	AM07022	AM08575	AM02807	AM08310	AM03904	AM07452	AM07997	AM08666	AM10320	AM03144	AM03604	AM04697	AM05770	AM06234	AM08839	AM11174	AM11203	AM11211	AM12557	AM02766	AM03253	AM03504	AM03820	AM04477	AM04676	AM05201	AM06364	AM06452	AM06595	AM07246	AM09040	AM09108	AM12385	AM02854	AM02971	AM03196	AM03231	AM03268	AM03276	AM03277	AM03686	AM03792	AM03894	AM04026	AM04062	AM04215	AM04273	AM04476	AM04556
Roaz	AM09924	AM02807	AM08227	AM10191	AM02880	AM04810	AM05401	AM07997	AM03144	AM03868	AM03985	AM06749	AM08768	AM11203	AM07916	AM08724	AM10150	AM11101	AM02952	AM02971	AM03231	AM04176	AM04273	AM04932	AM05272	AM05350	AM05815	AM06023	AM06080	AM06478	AM07763	AM07859	AM08439	AM08582	AM08595	AM08879	AM09152	AM09703	AM09775	AM09991	AM10192	AM10749	AM11246	AM11410	AM11524	AM11669	AM11737	AM12022	AM12081
RORA1	AM09924	AM05896	AM08310	AM03203	AM03979	AM04186	AM04810	AM06281	AM07452	AM09453	AM03985	AM04697	AM05182	AM06127	AM06749	AM11487	AM12557	AM03352	AM04676	AM05051	AM05806	AM06595	AM07352	AM07740	AM09440	AM11101	AM12426	AM03222	AM03303	AM08	AM03469	AM03686	AM03733	AM03974	AM04062	AM04176	AM04426	AM04476	AM05342	AM05475	AM05506	AM05624	AM05852	AM06023	AM06222	AM06478	AM06631	AM06849	AM07014
RRAYATTYBKSGVATKVCA	AM09924	AM02807	AM05467	AM05896	AM08310	AM03698	AM03979	AM03604	AM06567	AM08768	AM11203	AM11211	AM11487	AM02766	AM03253	AM03352	AM03820	AM04563	AM06364	AM06452	AM07740	AM02854	AM03276	AM03277	AM03303	AM03686	AM04176	AM04215	AM04380	AM04476	AM04932	AM05097	AM05272	AM05350	AM05411	AM05624	AM05666	AM05852	AM05868	AM06023	AM06080	AM06414	AM06673	AM06849	AM07038	AM07655	AM07859	AM07885	AM08233
RRCAGGTGB	AM09924	AM02807	AM03203	AM03698	AM08666	AM03985	AM04697	AM05770	AM06127	AM11211	AM04563	AM07352	AM07740	AM09040	AM10536	AM12426	AM02952	AM02971	AM03222	AM03686	AM03891	AM03974	AM04062	AM04176	AM04273	AM04284	AM04357	AM04932	AM04973	AM05385	AM05411	AM05559	AM05868	AM06023	AM06049	AM06377	AM06478	AM06483	AM06778	AM06998	AM07282	AM07672	AM08316	AM08993	AM09443	AM09703	AM09877	AM09889	AM09970
RREB1	AM09924	AM05896	AM10191	AM02880	AM03698	AM03979	AM04810	AM06281	AM10320	AM06234	AM06749	AM08768	AM12557	AM04676	AM12426	AM02952	AM02971	AM03268	AM03792	AM03891	AM04026	AM04534	AM04692	AM04973	AM05350	AM05640	AM06414	AM06631	AM07231	AM07406	AM07585	AM07672	AM07763	AM07859	AM08582	AM09363	AM09877	AM10718	AM11246	AM11384	AM11669	AM12025	AM12532	AM05849	AM02653	AM06801	AM04168	AM05381	AM05393
RRNNNMCACCTGC	AM11850	AM02759	AM04810	AM06127	AM11211	AM11487	AM12557	AM03504	AM06184	AM06364	AM09040	AM02952	AM03268	AM03303	AM08	AM03891	AM04062	AM04273	AM04357	AM04380	AM04973	AM05475	AM05640	AM05868	AM06377	AM07282	AM07403	AM07672	AM08316	AM08439	AM09703	AM09877	AM09970	AM10192	AM10749	AM11112	AM11384	AM12532	AM02653	AM06801	AM07242	AM09736	AM04123	AM07444	AM11858	AM03567	AM03653	AM04837	AM05267
RSWGAGMRHRR	AM03632	AM07022	AM08575	AM09924	AM08227	AM10191	AM02694	AM02759	AM05401	AM10320	AM11637	AM03868	AM06567	AM03504	AM04031	AM04605	AM07740	AM09108	AM10536	AM03222	AM03231	AM03268	AM03469	AM03686	AM03792	AM03891	AM04041	AM04426	AM04518	AM04692	AM04973	AM05272	AM05350	AM05385	AM05475	AM05543	AM05585	AM05640	AM05815	AM05852	AM06080	AM06478	AM06631	AM06719	AM06849	AM07231	AM07282	AM08008	AM08233
RTAAACAA	AM08575	AM02807	AM05071	AM05896	AM09968	AM02694	AM03904	AM03979	AM04186	AM04810	AM05401	AM07452	AM09453	AM10320	AM03144	AM03985	AM04697	AM05770	AM06127	AM06567	AM06749	AM11174	AM11203	AM11211	AM12557	AM02766	AM04477	AM04563	AM05051	AM05201	AM06184	AM06452	AM06595	AM07246	AM07352	AM07740	AM08077	AM08724	AM09108	AM10536	AM10871	AM11466	AM11656	AM12385	AM02952	AM03222	AM03303	AM03580	AM03891
RTAAATA	AM03632	AM07022	AM08575	AM09924	AM11850	AM02807	AM05071	AM05467	AM05896	AM08227	AM10191	AM02694	AM03203	AM03904	AM03979	AM04186	AM04810	AM05401	AM06577	AM07452	AM08666	AM10320	AM03144	AM03604	AM03868	AM03985	AM04697	AM06127	AM06234	AM08768	AM08839	AM11203	AM11211	AM12557	AM02766	AM03253	AM03352	AM03504	AM03820	AM04031	AM04129	AM04477	AM05201	AM05806	AM06364	AM06452	AM06595	AM07246	AM07740
RTAAMA	AM08575	AM11850	AM05467	AM05896	AM08227	AM08310	AM09968	AM02694	AM03203	AM04186	AM04810	AM05401	AM07452	AM08666	AM10320	AM03144	AM03868	AM04697	AM05770	AM06127	AM06567	AM08768	AM08839	AM11203	AM11211	AM12557	AM03253	AM03352	AM03504	AM03820	AM04477	AM04568	AM05201	AM05806	AM06452	AM07246	AM07352	AM07916	AM08724	AM09040	AM09108	AM09440	AM10536	AM11101	AM12385	AM02971	AM03222	AM03231	AM03276
RTATATRTA	AM07022	AM09924	AM02807	AM05071	AM08310	AM10191	AM02880	AM03698	AM03904	AM03979	AM06281	AM07452	AM08666	AM09453	AM10320	AM03868	AM03985	AM04697	AM05182	AM06127	AM06749	AM08768	AM11211	AM11487	AM02766	AM03253	AM03352	AM04031	AM04605	AM05201	AM06452	AM06595	AM07740	AM08077	AM08724	AM09108	AM09440	AM10536	AM10871	AM11101	AM11466	AM12385	AM03268	AM03276	AM03277	AM03303	AM03792	AM03891	AM03974
RTATATRTR	AM07022	AM09924	AM02807	AM08310	AM10191	AM02880	AM03203	AM03698	AM03904	AM03979	AM04186	AM06281	AM07452	AM07997	AM08666	AM09453	AM10320	AM03868	AM03985	AM04697	AM05182	AM06127	AM06749	AM11203	AM11211	AM11487	AM02766	AM03253	AM03352	AM04031	AM04477	AM04605	AM04676	AM06452	AM06595	AM07740	AM08077	AM08724	AM09040	AM09108	AM10536	AM10871	AM11466	AM12385	AM03276	AM03277	AM03686	AM03891	AM03974
RTATATRTRB	AM07022	AM09924	AM08310	AM10191	AM02880	AM03203	AM03698	AM03904	AM03979	AM04186	AM06281	AM07452	AM08666	AM09453	AM10320	AM03868	AM03985	AM04697	AM05182	AM06127	AM06749	AM11203	AM11211	AM11487	AM02766	AM03253	AM03352	AM04031	AM04477	AM04605	AM04676	AM06452	AM06595	AM07740	AM08077	AM08724	AM09108	AM10536	AM10871	AM11101	AM11466	AM12385	AM03276	AM03277	AM03686	AM03773	AM03891	AM04041	AM04062
RTGRGAR	AM07022	AM08310	AM10191	AM02759	AM02880	AM04810	AM05401	AM09453	AM11637	AM03864	AM06234	AM06749	AM11174	AM11487	AM04563	AM05201	AM05806	AM06364	AM07246	AM07352	AM07740	AM07916	AM09108	AM11656	AM03268	AM08	AM03469	AM03686	AM03792	AM03891	AM03894	AM04426	AM04534	AM04973	AM05048	AM05272	AM05350	AM05385	AM05506	AM05559	AM05868	AM06478	AM07038	AM07231	AM07282	AM07406	AM07436	AM07672	AM08233
RTMAWWRACAARW	AM07022	AM05071	AM05896	AM08227	AM08310	AM02694	AM03904	AM03979	AM04186	AM07452	AM10320	AM03868	AM03985	AM04697	AM05770	AM06567	AM08768	AM11106	AM11174	AM11203	AM11211	AM11487	AM12557	AM02766	AM03352	AM03820	AM04477	AM04563	AM04605	AM05806	AM06364	AM06452	AM07352	AM08077	AM08724	AM09108	AM11267	AM12426	AM02971	AM03222	AM08	AM03469	AM03894	AM04026	AM04041	AM04215	AM04273	AM04284	AM04463
RUNX1	AM09924	AM11850	AM02807	AM05467	AM02880	AM03203	AM03698	AM04186	AM07997	AM10320	AM05770	AM06234	AM11174	AM04031	AM04563	AM04568	AM07916	AM10871	AM11656	AM02854	AM03469	AM03891	AM03974	AM04273	AM04357	AM04476	AM04692	AM05048	AM05389	AM05559	AM05585	AM06049	AM06414	AM06719	AM06778	AM06849	AM07014	AM07436	AM07859	AM07885	AM08235	AM08439	AM08814	AM08879	AM08920	AM08993	AM09010	AM09234	AM09443
RWWNTNRCACYT	AM11850	AM02807	AM05071	AM08227	AM10191	AM03698	AM03979	AM05401	AM07452	AM07997	AM03604	AM05770	AM06127	AM06234	AM06749	AM04477	AM05201	AM05806	AM07246	AM08724	AM09440	AM11101	AM11656	AM02952	AM03303	AM03469	AM03686	AM03891	AM03894	AM04041	AM04273	AM04463	AM04973	AM05385	AM05543	AM05559	AM05852	AM05868	AM06023	AM06049	AM06080	AM06352	AM06483	AM06998	AM07403	AM07406	AM07655	AM07885	AM08008
RWWWASWBDYSKNMW	AM09924	AM11850	AM05467	AM08227	AM09968	AM02880	AM04186	AM08666	AM10320	AM11637	AM08839	AM11174	AM11211	AM02766	AM03253	AM03352	AM03504	AM03820	AM04031	AM05051	AM06452	AM07246	AM07916	AM11101	AM11466	AM12385	AM02854	AM02971	AM03276	AM03277	AM08	AM03773	AM04215	AM04380	AM04426	AM04476	AM04556	AM05048	AM05342	AM05506	AM05841	AM05852	AM05868	AM06049	AM06352	AM06483	AM06849	AM07231	AM07248
RXR.VDR	AM03632	AM09924	AM05896	AM10191	AM02880	AM07997	AM06127	AM06567	AM08768	AM11174	AM04563	AM04676	AM05051	AM06364	AM07246	AM07352	AM09108	AM11101	AM12426	AM03222	AM03792	AM03891	AM03894	AM04041	AM04357	AM04556	AM04853	AM05389	AM05640	AM06023	AM06352	AM06478	AM06778	AM07763	AM08233	AM08235	AM08439	AM08546	AM08774	AM08814	AM09361	AM09363	AM09970	AM09980	AM11669	AM11682	AM11990	AM12025	AM12115
sd	AM07022	AM08575	AM05467	AM02694	AM03203	AM06281	AM07452	AM08666	AM09453	AM11637	AM03144	AM03604	AM03868	AM05182	AM08768	AM08839	AM11211	AM11487	AM02766	AM03352	AM03820	AM04477	AM04605	AM05201	AM06452	AM06595	AM07916	AM08077	AM09440	AM10536	AM10871	AM11267	AM03196	AM03231	AM08	AM03580	AM03686	AM03792	AM03894	AM03974	AM04062	AM04176	AM04357	AM04476	AM04556	AM05048	AM05097	AM05272	AM05342
SGGAAA	AM07022	AM09924	AM05467	AM08310	AM09968	AM10191	AM04186	AM06281	AM07997	AM09453	AM11637	AM03144	AM05182	AM06127	AM06567	AM11211	AM11487	AM04563	AM04605	AM05201	AM05806	AM06364	AM06452	AM07246	AM07740	AM07916	AM08077	AM09440	AM10871	AM11101	AM11466	AM02854	AM03268	AM03303	AM08	AM03686	AM03792	AM03894	AM04026	AM04041	AM04176	AM04426	AM05097	AM05385	AM05389	AM05411	AM05441	AM05475	AM05506
SGGATTAW	AM07022	AM11850	AM02807	AM05896	AM08227	AM09968	AM10191	AM02694	AM03203	AM03904	AM04186	AM04810	AM06281	AM07452	AM10320	AM03985	AM06127	AM06234	AM08768	AM03352	AM04563	AM04605	AM05806	AM06452	AM06595	AM07246	AM08077	AM08724	AM09040	AM09108	AM09440	AM11101	AM03196	AM03222	AM03303	AM03773	AM04026	AM04176	AM04273	AM04380	AM04463	AM04556	AM04692	AM04932	AM04973	AM05048	AM05278	AM05350	AM05385
SGGKKTTTYYCV	AM09924	AM11850	AM05467	AM08227	AM09968	AM03203	AM04186	AM04810	AM05401	AM06281	AM09453	AM10320	AM04697	AM06234	AM11203	AM12557	AM04676	AM07352	AM07740	AM08077	AM11656	AM12426	AM03268	AM08	AM03686	AM03891	AM03894	AM04041	AM04273	AM04357	AM04380	AM04518	AM04853	AM04932	AM05385	AM05475	AM05506	AM05543	AM05815	AM05868	AM06222	AM06631	AM06673	AM06849	AM07038	AM07436	AM07585	AM07672	AM07763
shn	AM08575	AM02807	AM02880	AM03985	AM06127	AM06749	AM08768	AM11487	AM04676	AM06364	AM07246	AM07916	AM09440	AM11267	AM03106	AM03469	AM03891	AM04176	AM04215	AM04463	AM04518	AM04973	AM05278	AM05385	AM05543	AM05559	AM05640	AM05666	AM05852	AM06049	AM06414	AM07014	AM07038	AM07231	AM07406	AM07859	AM08316	AM08512	AM08582	AM08660	AM08774	AM08879	AM09198	AM09234	AM10192	AM11384	AM11410	AM11636	AM12115
slbo	AM03632	AM11850	AM08227	AM03698	AM04186	AM04810	AM07997	AM10320	AM11637	AM03604	AM03864	AM05182	AM05770	AM06234	AM08768	AM11174	AM11203	AM12557	AM03352	AM03504	AM04031	AM04568	AM04676	AM05051	AM05201	AM06184	AM06452	AM07740	AM08724	AM10150	AM10536	AM02659	AM02854	AM03231	AM03469	AM03718	AM04215	AM04273	AM04476	AM04518	AM04692	AM04932	AM05048	AM05097	AM05385	AM05389	AM05543	AM05852	AM06023
SMATAAAAAA	AM07022	AM09924	AM02807	AM05896	AM08227	AM09968	AM10191	AM02694	AM02759	AM03904	AM04186	AM04810	AM05401	AM06281	AM07452	AM08666	AM09453	AM10320	AM03868	AM05182	AM05770	AM06234	AM06749	AM08768	AM08839	AM11203	AM11211	AM02766	AM04031	AM04568	AM06184	AM06452	AM06595	AM07246	AM07352	AM07740	AM08724	AM09040	AM09440	AM11267	AM11466	AM02854	AM03222	AM03231	AM03469	AM03891	AM03894	AM03974	AM04026
SMVHAAAAAW	AM03632	AM07022	AM11850	AM02807	AM05467	AM08227	AM08310	AM09968	AM10191	AM02694	AM03203	AM03698	AM03904	AM04186	AM07997	AM08666	AM09453	AM11637	AM03144	AM03604	AM03868	AM03985	AM05182	AM05770	AM06127	AM06234	AM06567	AM08768	AM08839	AM11203	AM02766	AM03820	AM04031	AM04568	AM05051	AM05201	AM06452	AM06595	AM07246	AM07352	AM07916	AM09108	AM09440	AM11101	AM11267	AM11466	AM02854	AM02971	AM03196
sna	AM03632	AM09924	AM02807	AM05071	AM08227	AM08310	AM03698	AM04810	AM08666	AM10320	AM03604	AM03868	AM03985	AM06567	AM11203	AM11211	AM04031	AM04563	AM07352	AM07740	AM11101	AM02952	AM03231	AM03268	AM03469	AM03792	AM03891	AM04273	AM04284	AM05411	AM05559	AM05640	AM06352	AM06778	AM07436	AM07763	AM08233	AM08637	AM08814	AM08879	AM09443	AM09703	AM09889	AM09980	AM10494	AM10498	AM10718	AM10749	AM11006
SOX9	AM09924	AM11850	AM02807	AM05071	AM05467	AM05896	AM09968	AM02694	AM03203	AM03904	AM03979	AM04186	AM05401	AM06281	AM07452	AM09453	AM11637	AM03144	AM03604	AM06127	AM08768	AM08839	AM11211	AM04129	AM04563	AM05201	AM06452	AM06595	AM07352	AM07740	AM09108	AM09440	AM10536	AM10871	AM11267	AM12426	AM02952	AM02971	AM03106	AM03222	AM03891	AM03974	AM04357	AM04380	AM04463	AM04476	AM04556	AM04692	AM04973
SP1	AM09924	AM02759	AM02880	AM04810	AM07997	AM11637	AM06567	AM03504	AM04563	AM06364	AM12426	AM03268	AM03469	AM03773	AM03891	AM04692	AM05475	AM06849	AM07672	AM07763	AM07859	AM08660	AM09877	AM10192	AM11246	AM11384	AM11669	AM11682	AM12532	AM02653	AM05381	AM05807	AM06612	AM08991	AM11858	AM04837	AM05267	AM06420	AM09466	AM11480	AM11839	AM03041	AM05592	AM06649	AM07368	AM08408	AM08681	AM08771	AM08935
SPI1	AM08575	AM09924	AM05467	AM05896	AM09968	AM02759	AM04186	AM06281	AM09453	AM11637	AM03144	AM03985	AM05182	AM11174	AM04563	AM04568	AM04605	AM05051	AM05806	AM07740	AM07916	AM09040	AM11466	AM11656	AM02952	AM03222	AM08	AM03469	AM03792	AM03891	AM03894	AM04426	AM05048	AM05272	AM05475	AM05506	AM05585	AM05666	AM05852	AM06080	AM06377	AM06478	AM06673	AM07014	AM07248	AM07282	AM07403	AM07763	AM07859
Spz1	AM09924	AM05896	AM02880	AM03698	AM04810	AM11637	AM11487	AM03504	AM04563	AM05051	AM06364	AM07916	AM12426	AM03686	AM03792	AM03891	AM04426	AM05350	AM05475	AM05666	AM06414	AM07672	AM07763	AM08226	AM08660	AM08920	AM08993	AM09361	AM09675	AM09703	AM10192	AM10718	AM11410	AM12311	AM12532	AM12659	AM05849	AM02653	AM05381	AM06612	AM07444	AM11858	AM06420	AM07876	AM09709	AM11182	AM11839	AM03041	AM05592
SRF	AM02880	AM04186	AM07997	AM03113	AM03985	AM04697	AM05770	AM11106	AM11487	AM03352	AM04477	AM06595	AM11101	AM03268	AM03686	AM04273	AM04284	AM05624	AM06222	AM06352	AM07282	AM07672	AM08233	AM08595	AM09234	AM09443	AM09991	AM10164	AM10494	AM12495	AM12532	AM06801	AM05381	AM08991	AM05267	AM10334	AM10361	AM03041	AM07709	AM02744	AM05633	AM05831	AM06782	AM09550	AM09863	AM10754	AM11041	AM11126	AM03191
srp	AM07022	AM11850	AM05467	AM05896	AM03698	AM04186	AM05401	AM06281	AM06577	AM07997	AM05182	AM05770	AM11106	AM11174	AM11203	AM11487	AM03820	AM04563	AM04568	AM05201	AM06364	AM07246	AM08724	AM11267	AM12385	AM03303	AM03733	AM03792	AM03894	AM03974	AM04215	AM04357	AM04380	AM05048	AM05411	AM05506	AM05666	AM06483	AM06631	AM06998	AM07859	AM07885	AM08008	AM08637	AM08755	AM08774	AM08814	AM08884	AM08920
SRY	AM03632	AM07022	AM08575	AM11850	AM02807	AM05467	AM05896	AM08227	AM09968	AM10191	AM02694	AM03203	AM03698	AM03904	AM03979	AM04186	AM05401	AM06281	AM07452	AM10320	AM03144	AM03604	AM03868	AM03985	AM04697	AM05770	AM06127	AM06749	AM08768	AM08839	AM11211	AM12557	AM03352	AM03820	AM04129	AM04477	AM04563	AM04568	AM05051	AM05201	AM06184	AM06452	AM06595	AM07246	AM07352	AM07740	AM08724	AM09108	AM09440
STATAWAWRSVVV	AM08575	AM11850	AM02807	AM05071	AM08227	AM08310	AM09968	AM10191	AM02694	AM03904	AM03979	AM04186	AM07997	AM08666	AM09453	AM10320	AM03604	AM05182	AM06234	AM06749	AM08768	AM11211	AM03253	AM03352	AM03504	AM04031	AM04605	AM05051	AM06452	AM06595	AM07740	AM08077	AM08724	AM12385	AM02854	AM02952	AM03276	AM03277	AM03303	AM03891	AM04062	AM04176	AM04273	AM04426	AM04556	AM04932	AM05272	AM05278	AM05411
SuH	AM05071	AM05467	AM05896	AM10191	AM02694	AM03203	AM03904	AM05401	AM07997	AM11637	AM03604	AM11487	AM02766	AM03820	AM04568	AM04605	AM05201	AM06184	AM06364	AM07246	AM07352	AM08077	AM09040	AM10871	AM11101	AM11656	AM02971	AM03196	AM03222	AM08	AM03469	AM03686	AM03894	AM04176	AM04357	AM04380	AM04426	AM04463	AM05385	AM05475	AM05543	AM05585	AM05640	AM05666	AM06181	AM06414	AM06673	AM06778	AM06998
suHw	AM03632	AM04186	AM06749	AM09108	AM09188	AM11267	AM02971	AM03268	AM03469	AM03686	AM03773	AM04380	AM04853	AM05342	AM05543	AM06181	AM06778	AM08235	AM09703	AM09970	AM10518	AM10947	AM04993	AM07034	AM10373	AM03209	AM03920	AM11294	AM03179	AM03191	AM03729	AM05357	AM05600	AM06084	AM07219	AM07475	AM08041	AM08817	AM10491	AM11442	AM00343	AM04305	AM02672	AM02688	AM03083	AM03535	AM04472	AM06218	AM06522
SVTAATYGATTANS	AM03632	AM08575	AM09924	AM02807	AM05896	AM08227	AM03904	AM03979	AM06577	AM07452	AM08666	AM03144	AM03985	AM05770	AM05895	AM06749	AM08768	AM08839	AM03352	AM03820	AM06452	AM07916	AM09440	AM11267	AM11656	AM12426	AM03196	AM03231	AM03469	AM04062	AM04215	AM04273	AM04357	AM04380	AM04426	AM04463	AM04556	AM04692	AM04932	AM04952	AM05048	AM05097	AM05342	AM05350	AM05411	AM05640	AM05666	AM06023	AM06049
T	AM09924	AM09968	AM03698	AM04810	AM03144	AM03604	AM03864	AM03985	AM04697	AM06234	AM11106	AM11174	AM11487	AM04568	AM05051	AM05201	AM05806	AM09040	AM10536	AM03222	AM03792	AM03894	AM04357	AM04426	AM04463	AM05350	AM05543	AM05559	AM05815	AM05868	AM06023	AM06352	AM06478	AM06631	AM07014	AM07231	AM08226	AM08316	AM08582	AM08755	AM08774	AM08879	AM09443	AM09991	AM10164	AM11006	AM11246	AM11636	AM11883
TAAT	AM07022	AM08575	AM02807	AM05071	AM05467	AM05896	AM08227	AM08310	AM02694	AM02880	AM03698	AM03904	AM03979	AM04186	AM04810	AM05401	AM06281	AM07452	AM07997	AM08666	AM10320	AM11637	AM03144	AM03985	AM05770	AM06127	AM06567	AM06749	AM08768	AM08839	AM11106	AM11203	AM11211	AM11487	AM12557	AM03253	AM03352	AM03820	AM04031	AM04563	AM04568	AM04605	AM05201	AM05806	AM06184	AM06452	AM06595	AM07246	AM07916
TAATTAA	AM03632	AM07022	AM08575	AM11850	AM02807	AM05071	AM05467	AM05896	AM08227	AM08310	AM02694	AM03904	AM03979	AM04186	AM04810	AM05401	AM06281	AM07452	AM07997	AM08666	AM10320	AM03144	AM03985	AM05182	AM05770	AM06127	AM06749	AM08768	AM08839	AM11106	AM11174	AM11203	AM12557	AM03820	AM04563	AM04568	AM04605	AM05201	AM06184	AM06452	AM06595	AM07246	AM07916	AM08724	AM09108	AM09440	AM11101	AM11267	AM11656
TAATTR	AM03632	AM08575	AM11850	AM02807	AM05071	AM05467	AM05896	AM08227	AM08310	AM10191	AM02694	AM03904	AM03979	AM04186	AM04810	AM05401	AM06281	AM07452	AM07997	AM08666	AM09453	AM10320	AM03985	AM05770	AM06127	AM06749	AM08768	AM08839	AM11106	AM11174	AM11211	AM11487	AM12557	AM03820	AM04477	AM04563	AM04568	AM04605	AM05201	AM06184	AM06452	AM07246	AM07352	AM07740	AM07916	AM08077	AM08724	AM09440	AM11101
TAAWWRACAARW	AM07022	AM08575	AM11850	AM02807	AM05071	AM05896	AM08227	AM08310	AM02694	AM03698	AM03904	AM03979	AM04186	AM07452	AM10320	AM03113	AM03868	AM03985	AM04697	AM05182	AM05770	AM06567	AM06749	AM08768	AM11203	AM11211	AM11487	AM12557	AM03253	AM03820	AM04031	AM04477	AM04563	AM04605	AM05806	AM06364	AM06452	AM07246	AM07352	AM07740	AM08077	AM08724	AM09108	AM11267	AM11466	AM11656	AM02971	AM03276	AM03277
tailless	AM05071	AM08310	AM03203	AM03698	AM03904	AM03979	AM06281	AM07997	AM10320	AM11637	AM03864	AM03868	AM06749	AM08839	AM11211	AM03504	AM03820	AM04031	AM04563	AM05201	AM06364	AM07740	AM09440	AM12426	AM02952	AM03231	AM03792	AM03891	AM04176	AM04476	AM05411	AM05543	AM05559	AM05640	AM06023	AM06181	AM06222	AM06352	AM06849	AM07038	AM07231	AM07248	AM07282	AM07403	AM07436	AM07655	AM07859	AM07885	AM08008
TAL1.TCF3	AM03632	AM09924	AM11850	AM02807	AM05467	AM08227	AM09968	AM10191	AM03698	AM03979	AM04186	AM05401	AM07452	AM08666	AM09453	AM03604	AM03868	AM05182	AM05770	AM06567	AM06749	AM08839	AM11174	AM03504	AM04477	AM04605	AM05051	AM06364	AM07352	AM07740	AM07916	AM08077	AM09040	AM09440	AM11101	AM12426	AM03268	AM03733	AM03792	AM04041	AM04062	AM04284	AM04463	AM04932	AM04952	AM04973	AM05272	AM05350	AM05543
TBP	AM08575	AM11850	AM05071	AM05896	AM08227	AM08310	AM09968	AM10191	AM02694	AM03203	AM03979	AM04186	AM08666	AM10320	AM03985	AM05182	AM06127	AM06749	AM11211	AM02766	AM03504	AM04605	AM05051	AM06364	AM06452	AM06595	AM08077	AM11101	AM11267	AM03268	AM03303	AM03792	AM03891	AM04176	AM04273	AM04426	AM04556	AM04932	AM04973	AM05272	AM05278	AM05350	AM05475	AM05585	AM05624	AM05640	AM05666	AM05852	AM05868
TCAWTTAAMT	AM07022	AM08575	AM02807	AM05896	AM08310	AM10191	AM02694	AM03904	AM04186	AM06281	AM07452	AM07997	AM08666	AM10320	AM03144	AM03985	AM05182	AM05770	AM06234	AM08768	AM08839	AM11487	AM03253	AM03820	AM05806	AM06452	AM07352	AM07740	AM07916	AM09440	AM11101	AM12385	AM12426	AM02854	AM02952	AM02971	AM03196	AM03268	AM03276	AM03277	AM03469	AM03733	AM04273	AM04284	AM04357	AM04380	AM04463	AM05048	AM05097
TCF1	AM07022	AM11850	AM02807	AM05071	AM05467	AM05896	AM08310	AM02694	AM03904	AM03979	AM05401	AM07452	AM11637	AM03144	AM03604	AM03864	AM04697	AM05182	AM06127	AM06234	AM06749	AM08768	AM08839	AM11203	AM11211	AM11487	AM12557	AM02766	AM03253	AM03504	AM04129	AM04568	AM05201	AM06184	AM06364	AM06452	AM06595	AM10040	AM11267	AM12385	AM02971	AM03276	AM03277	AM03469	AM03974	AM04026	AM04062	AM04176	AM04215
TEAD	AM03632	AM09924	AM11850	AM02759	AM02880	AM03979	AM07452	AM07997	AM11637	AM06567	AM08839	AM11203	AM04563	AM04568	AM05806	AM06452	AM07352	AM09040	AM12426	AM03303	AM08	AM03792	AM03891	AM04973	AM05272	AM05475	AM05624	AM06181	AM07763	AM08316	AM08582	AM08595	AM08920	AM08993	AM10912	AM10947	AM10960	AM11246	AM11669	AM12022	AM12406	AM12476	AM12504	AM12532	AM12659	AM10071	AM02653	AM06801	AM03743
TFAP2A	AM09924	AM10191	AM02880	AM04810	AM11637	AM03604	AM11174	AM11487	AM12557	AM03352	AM03504	AM06184	AM06364	AM07740	AM09040	AM11267	AM12426	AM03268	AM03469	AM03792	AM03891	AM05389	AM05640	AM06414	AM06719	AM06849	AM07248	AM07763	AM08439	AM08660	AM09775	AM10192	AM10957	AM11246	AM11524	AM11669	AM12169	AM12307	AM06801	AM04168	AM05381	AM05807	AM07791	AM03059	AM05267	AM07876	AM10810	AM11839	AM05592
TGACGT	AM08575	AM09924	AM08310	AM09968	AM03698	AM06281	AM11637	AM03604	AM03864	AM05182	AM06567	AM11174	AM11211	AM03253	AM03504	AM04031	AM04563	AM04568	AM05051	AM06595	AM07352	AM07740	AM09440	AM10536	AM11466	AM12385	AM12426	AM02952	AM02971	AM03222	AM03268	AM03276	AM03277	AM03469	AM03686	AM04026	AM04215	AM04426	AM04476	AM05097	AM05350	AM05475	AM05640	AM05868	AM06023	AM06478	AM06631	AM06778	AM06849
TGACGTCA	AM05071	AM05467	AM08310	AM03203	AM06281	AM11637	AM03604	AM03864	AM03985	AM05770	AM11174	AM03253	AM04477	AM04563	AM05201	AM05806	AM07246	AM07352	AM09440	AM10150	AM10536	AM11101	AM11466	AM12385	AM02971	AM03276	AM03277	AM03686	AM04380	AM04463	AM04476	AM04692	AM04973	AM05097	AM05350	AM05389	AM05475	AM05585	AM05640	AM05868	AM06631	AM06778	AM07856	AM08008	AM08595	AM08660	AM09152	AM09363	AM09703
TGANTCA	AM03632	AM09924	AM11850	AM08310	AM03203	AM03904	AM03979	AM04186	AM05401	AM06281	AM07452	AM07997	AM10320	AM11637	AM04697	AM08839	AM11106	AM11487	AM03504	AM04031	AM04129	AM04563	AM04568	AM06364	AM06452	AM07740	AM02971	AM03303	AM03469	AM03586	AM03686	AM04284	AM04380	AM04463	AM04476	AM04932	AM05048	AM05097	AM05272	AM05278	AM05342	AM05389	AM05411	AM05559	AM05666	AM06181	AM06377	AM06483	AM06631
TGCTCAATGAA	AM09924	AM05896	AM09968	AM04186	AM05401	AM08666	AM03868	AM03985	AM05770	AM06127	AM06234	AM08839	AM11487	AM02766	AM03504	AM04031	AM04568	AM04605	AM04676	AM06184	AM06452	AM07246	AM07352	AM07740	AM08077	AM10536	AM12385	AM03222	AM03268	AM03303	AM08	AM03469	AM03733	AM03773	AM03792	AM04041	AM04176	AM04426	AM04476	AM04518	AM04932	AM05342	AM05350	AM05385	AM05475	AM05559	AM05640	AM05868	AM06181
TGGCACGTGYYA	AM11850	AM02807	AM05071	AM04810	AM07452	AM07997	AM11637	AM03868	AM06127	AM06749	AM12557	AM04477	AM04563	AM04605	AM05051	AM07246	AM07740	AM03303	AM03891	AM04062	AM04215	AM04284	AM04476	AM05385	AM05475	AM05543	AM05559	AM05585	AM05624	AM05852	AM06673	AM06998	AM07282	AM07436	AM07795	AM07859	AM08008	AM08082	AM08316	AM08546	AM08595	AM08660	AM08884	AM09675	AM09991	AM10192	AM10518	AM10912	AM11524
TGGCGYY	AM09924	AM02807	AM10191	AM02880	AM03698	AM07997	AM03604	AM06567	AM08768	AM11487	AM03504	AM04563	AM05051	AM09040	AM09440	AM11267	AM11656	AM12426	AM03891	AM04026	AM04518	AM05389	AM06049	AM06115	AM06352	AM06673	AM06778	AM07406	AM07795	AM08235	AM08774	AM08920	AM09152	AM09234	AM09363	AM09877	AM10192	AM10681	AM10855	AM10912	AM10957	AM11669	AM11682	AM12025	AM12081	AM12169	AM12285	AM12642	AM12659
tin	AM02807	AM05896	AM10191	AM02694	AM03979	AM09453	AM10320	AM03864	AM03985	AM06567	AM06749	AM08768	AM11211	AM12557	AM03253	AM05201	AM06452	AM09108	AM09440	AM10871	AM12385	AM12426	AM02952	AM02971	AM03106	AM03222	AM03268	AM03276	AM03277	AM08	AM03894	AM03974	AM04041	AM04062	AM04176	AM04273	AM04284	AM04357	AM04692	AM04932	AM04973	AM05048	AM05272	AM05385	AM05506	AM05666	AM05815	AM06222	AM06414
tll	AM07022	AM08575	AM02807	AM05467	AM05896	AM08227	AM08310	AM09968	AM02694	AM02880	AM03203	AM03698	AM03904	AM03979	AM04186	AM05401	AM06281	AM07452	AM10320	AM03144	AM03985	AM04697	AM05182	AM05770	AM08768	AM08839	AM11211	AM12557	AM03253	AM03352	AM03820	AM04031	AM04129	AM04568	AM05201	AM05806	AM06452	AM06595	AM07246	AM07740	AM08077	AM09108	AM09440	AM10536	AM11101	AM02971	AM03231	AM03276	AM03277
Top2	AM07022	AM08575	AM09924	AM05071	AM08227	AM02759	AM03979	AM04186	AM04810	AM06281	AM06577	AM07452	AM07997	AM03604	AM03868	AM03985	AM04477	AM07916	AM08077	AM08724	AM09188	AM11101	AM02854	AM03222	AM03268	AM03891	AM03974	AM04026	AM04284	AM04357	AM04380	AM04463	AM04534	AM05097	AM05411	AM06023	AM06080	AM06222	AM06414	AM06631	AM06778	AM06998	AM07231	AM07795	AM07856	AM07859	AM08082	AM08281	AM08316
toy	AM09924	AM02880	AM03698	AM06281	AM08666	AM11637	AM11174	AM11211	AM11487	AM02766	AM03820	AM04477	AM04605	AM05051	AM07740	AM09108	AM03792	AM04357	AM04518	AM04692	AM05278	AM05385	AM05411	AM05640	AM05666	AM05815	AM06377	AM07038	AM07282	AM07585	AM07672	AM07795	AM07856	AM08082	AM08316	AM08637	AM08879	AM09198	AM09980	AM09991	AM10164	AM10192	AM10681	AM10718	AM10749	AM11112	AM11384	AM11682	AM11990
TP53	AM09924	AM08227	AM10191	AM07997	AM03868	AM05182	AM06234	AM11211	AM11487	AM04563	AM04676	AM06452	AM06595	AM07246	AM07352	AM12426	AM03268	AM03891	AM03894	AM04215	AM05272	AM05411	AM05506	AM05559	AM05640	AM06414	AM07038	AM07403	AM08082	AM08660	AM09198	AM09443	AM10164	AM11682	AM12131	AM12285	AM12465	AM12504	AM12659	AM05393	AM08991	AM05267	AM10334	AM10810	AM11480	AM07368	AM08773	AM02744	AM02959
Trl	AM02694	AM05401	AM07997	AM11637	AM03864	AM03868	AM06567	AM11211	AM03352	AM03504	AM04031	AM04563	AM04568	AM04605	AM05051	AM05806	AM06364	AM07740	AM09040	AM09108	AM09440	AM02952	AM03222	AM03231	AM03469	AM03686	AM03792	AM03891	AM04041	AM04426	AM04692	AM05272	AM05385	AM05411	AM05475	AM05543	AM05640	AM05852	AM06049	AM06478	AM07763	AM08008	AM08233	AM08512	AM08814	AM08993	AM09675	AM09775	AM09980
TTAATT	AM03632	AM08575	AM09924	AM11850	AM02807	AM05071	AM05467	AM05896	AM08227	AM08310	AM02694	AM02880	AM03698	AM03904	AM03979	AM04186	AM04810	AM05401	AM06281	AM07452	AM07997	AM08666	AM10320	AM03144	AM03604	AM05182	AM05770	AM06127	AM06234	AM06749	AM08768	AM08839	AM11106	AM11174	AM11203	AM12557	AM03253	AM03352	AM03820	AM04477	AM04563	AM04568	AM04605	AM05806	AM06184	AM06452	AM06595	AM07246	AM07916
TTATS	AM07022	AM08575	AM09924	AM02807	AM05071	AM05896	AM08310	AM09968	AM10191	AM02694	AM02759	AM03203	AM03904	AM03979	AM04186	AM04810	AM05401	AM07452	AM03144	AM03604	AM03864	AM03868	AM03985	AM04697	AM05182	AM05770	AM06127	AM06567	AM08768	AM08839	AM11203	AM11211	AM12557	AM02766	AM03820	AM04031	AM04129	AM04477	AM05201	AM06184	AM06364	AM06452	AM06595	AM07246	AM07352	AM07740	AM08077	AM08724	AM09188
TTCCSGGAA	AM08575	AM05467	AM10191	AM03203	AM03698	AM06281	AM11637	AM03113	AM03604	AM03864	AM06127	AM06234	AM11211	AM12557	AM03504	AM04605	AM05806	AM06364	AM06595	AM07246	AM07740	AM11101	AM11466	AM12385	AM12426	AM02854	AM08	AM03469	AM04041	AM04176	AM04692	AM05411	AM05475	AM05543	AM05585	AM05640	AM05841	AM05852	AM05868	AM06377	AM06414	AM06478	AM06483	AM06631	AM06673	AM06849	AM06998	AM07038	AM07282
ttk	AM03632	AM09924	AM11850	AM03698	AM04810	AM07997	AM09453	AM11637	AM03504	AM04477	AM04568	AM04605	AM09108	AM11101	AM11656	AM12385	AM12426	AM03196	AM03222	AM03268	AM03792	AM03891	AM03894	AM03974	AM04176	AM04463	AM04476	AM04932	AM05097	AM05272	AM05342	AM05385	AM05411	AM05506	AM05543	AM05666	AM06483	AM06673	AM07038	AM07248	AM07672	AM07856	AM07859	AM08008	AM08233	AM08512	AM08595	AM08660	AM08884
TTNNRCAATM	AM09924	AM08310	AM09968	AM03979	AM04186	AM06281	AM09453	AM10320	AM03144	AM03864	AM03868	AM04697	AM05770	AM06234	AM11211	AM12557	AM02766	AM03352	AM04563	AM04605	AM05201	AM06452	AM06595	AM07352	AM07916	AM08724	AM09040	AM09108	AM10040	AM10536	AM02854	AM02965	AM08	AM03773	AM03894	AM04026	AM04062	AM04176	AM04215	AM04273	AM04284	AM04357	AM04380	AM04476	AM04973	AM05048	AM05097	AM05342	AM05350
TTTATG	AM03632	AM07022	AM08575	AM09924	AM02807	AM05896	AM08310	AM09968	AM10191	AM02694	AM02759	AM03904	AM04186	AM04810	AM08666	AM03864	AM03985	AM04697	AM05770	AM06127	AM06749	AM08768	AM08839	AM11487	AM12557	AM02766	AM03253	AM03504	AM04477	AM04568	AM04605	AM05806	AM06452	AM07246	AM07352	AM08724	AM09040	AM09440	AM10871	AM11101	AM11267	AM12426	AM02854	AM03268	AM03276	AM03277	AM08	AM03580	AM03733
TTTCCSGGAAABNNHD	AM08575	AM10191	AM03979	AM04186	AM06281	AM07452	AM07997	AM11637	AM03113	AM03604	AM03864	AM03985	AM06127	AM05201	AM05806	AM06452	AM06595	AM07246	AM07740	AM11101	AM11466	AM12385	AM02854	AM02952	AM08	AM03469	AM04041	AM04284	AM04463	AM04692	AM05278	AM05342	AM05350	AM05389	AM05411	AM05475	AM05585	AM05624	AM05640	AM05852	AM05868	AM06049	AM06414	AM06483	AM06631	AM06673	AM06719	AM06849	AM07038
TTTTTTRHBNB	AM02807	AM05071	AM05467	AM08227	AM08310	AM09968	AM10191	AM02759	AM02880	AM03203	AM03904	AM04186	AM07452	AM08666	AM09453	AM03144	AM03868	AM05182	AM05770	AM06127	AM08768	AM08839	AM11203	AM11211	AM12557	AM02766	AM03820	AM04031	AM04605	AM05201	AM05806	AM06184	AM06452	AM06595	AM07352	AM07740	AM07916	AM08724	AM09440	AM11101	AM11466	AM12385	AM02854	AM03196	AM03231	AM03303	AM03469	AM03891	AM03894
TTWKYMW	AM03632	AM07022	AM08575	AM09924	AM11850	AM02807	AM05071	AM05467	AM05896	AM08227	AM08310	AM09968	AM10191	AM02694	AM02880	AM03979	AM04186	AM04810	AM05401	AM07452	AM08666	AM09453	AM10320	AM03113	AM03144	AM03604	AM03864	AM03985	AM05182	AM06127	AM06234	AM06567	AM08768	AM08839	AM11174	AM11203	AM11211	AM12557	AM03352	AM03820	AM04031	AM04563	AM04568	AM04605	AM05201	AM06184	AM06452	AM06595	AM07246
TTWWCTATTT	AM08575	AM09924	AM11850	AM02807	AM05896	AM08227	AM08310	AM09968	AM10191	AM03203	AM03904	AM03979	AM04186	AM04810	AM05401	AM07452	AM07997	AM08666	AM10320	AM03144	AM03604	AM03868	AM03985	AM05182	AM05770	AM06127	AM06749	AM08768	AM11487	AM12557	AM02766	AM04031	AM04568	AM04605	AM06452	AM06595	AM07352	AM08077	AM08724	AM09040	AM09188	AM09440	AM10150	AM10871	AM11101	AM11466	AM02971	AM03196	AM03231
twi	AM03632	AM11850	AM05071	AM02880	AM04186	AM03144	AM03868	AM11211	AM03504	AM05051	AM06184	AM07740	AM07916	AM09040	AM03222	AM03773	AM04041	AM04692	AM05411	AM05559	AM05640	AM06023	AM06719	AM07403	AM07672	AM08235	AM08316	AM08993	AM09675	AM09775	AM10718	AM10855	AM10912	AM11524	AM11636	AM11669	AM12311	AM12495	AM12659	AM02653	AM05807	AM06612	AM07444	AM11858	AM03653	AM04837	AM05267	AM09466	AM11182
TWRTAAANDAH	AM03632	AM07022	AM08575	AM02807	AM05071	AM05896	AM08227	AM08310	AM09968	AM10191	AM03904	AM03979	AM04810	AM05401	AM07452	AM07997	AM10320	AM03144	AM03604	AM03868	AM03985	AM04697	AM05182	AM05770	AM06127	AM06234	AM06749	AM08768	AM12557	AM02766	AM03352	AM03504	AM03820	AM04031	AM04563	AM04568	AM04605	AM05051	AM05201	AM06452	AM06595	AM07246	AM07740	AM08077	AM08724	AM09040	AM09108	AM09440	AM11101
TWTKACKTAANA	AM03632	AM08575	AM02807	AM05071	AM08310	AM02880	AM03698	AM04186	AM06281	AM07452	AM09453	AM10320	AM03144	AM05182	AM05770	AM06567	AM06749	AM08768	AM02766	AM03504	AM03820	AM04031	AM04477	AM04568	AM05806	AM06595	AM07352	AM08724	AM09108	AM09440	AM11101	AM11267	AM11466	AM11656	AM02854	AM02971	AM03222	AM03268	AM03303	AM03686	AM03891	AM03894	AM04026	AM04176	AM04273	AM04284	AM04357	AM04380	AM04426
TYAAGTGS	AM10191	AM02694	AM03979	AM04186	AM04810	AM10320	AM03985	AM06234	AM06567	AM06749	AM11203	AM03253	AM03352	AM03504	AM04031	AM05201	AM06364	AM06452	AM06595	AM07740	AM08077	AM09440	AM10871	AM11466	AM11656	AM02952	AM03106	AM03222	AM03231	AM03268	AM03276	AM03277	AM08	AM03469	AM03586	AM03792	AM03891	AM03974	AM04062	AM04215	AM04273	AM04284	AM04357	AM04380	AM04692	AM04932	AM04973	AM05272	AM05666
Ubx	AM07022	AM08575	AM11850	AM02807	AM05071	AM05467	AM05896	AM08227	AM08310	AM10191	AM02694	AM02880	AM03904	AM03979	AM04186	AM05401	AM06281	AM07452	AM07997	AM08666	AM10320	AM03144	AM03604	AM03985	AM04697	AM05770	AM06127	AM06749	AM08768	AM08839	AM11106	AM11203	AM11211	AM11487	AM12557	AM03352	AM03820	AM04477	AM04563	AM04568	AM04605	AM05201	AM05806	AM06184	AM06452	AM06595	AM07246	AM07352	AM07916
USF1	AM08575	AM11850	AM02880	AM07997	AM11637	AM03868	AM06127	AM03504	AM04477	AM04563	AM04605	AM07740	AM07916	AM08077	AM11101	AM11656	AM03686	AM03891	AM03894	AM03974	AM04041	AM05385	AM05411	AM05666	AM05815	AM05852	AM06023	AM06181	AM06631	AM06849	AM07403	AM07672	AM07763	AM08226	AM08235	AM08316	AM08512	AM08660	AM08920	AM09363	AM09980	AM09991	AM10498	AM10752	AM11112	AM11524	AM11669	AM11682	AM12034
V_AFP1_Q6	AM08575	AM02807	AM05896	AM08310	AM10191	AM02694	AM04186	AM04810	AM06281	AM07452	AM07997	AM08666	AM10320	AM03604	AM03985	AM05770	AM06749	AM08768	AM08839	AM11174	AM11211	AM03253	AM03504	AM03820	AM04031	AM05201	AM06364	AM06452	AM07916	AM08724	AM09040	AM10536	AM11101	AM11466	AM11656	AM02659	AM03196	AM03276	AM03277	AM03303	AM08	AM03733	AM03792	AM03891	AM03894	AM03974	AM04041	AM04062	AM04215
V_AHR_Q5	AM09924	AM10191	AM02880	AM07997	AM11637	AM03868	AM04697	AM06127	AM06567	AM06749	AM03504	AM04563	AM07740	AM12426	AM02854	AM02971	AM03469	AM03891	AM04041	AM04463	AM05385	AM07403	AM07763	AM08439	AM08546	AM08814	AM08884	AM08920	AM09703	AM09980	AM10192	AM11246	AM11410	AM11669	AM11737	AM12025	AM12406	AM02653	AM04993	AM06612	AM07444	AM07791	AM08024	AM08991	AM11858	AM03059	AM04837	AM04851	AM05267
V_AHRARNT_02	AM10191	AM02880	AM03203	AM04186	AM04697	AM06127	AM06234	AM11203	AM02766	AM03504	AM04477	AM04563	AM05051	AM05201	AM05806	AM07916	AM09040	AM09440	AM11267	AM12385	AM12426	AM03469	AM03891	AM03894	AM04518	AM04692	AM04973	AM05640	AM06023	AM06080	AM06377	AM06483	AM06849	AM07038	AM08755	AM08920	AM09198	AM09980	AM10192	AM10498	AM10718	AM10960	AM11737	AM11990	AM12025	AM12115	AM12213	AM12476	AM06801
V_AHRHIF_Q6	AM09924	AM11850	AM10191	AM02880	AM06281	AM07997	AM11637	AM03868	AM06567	AM03504	AM04563	AM04676	AM05051	AM07740	AM11656	AM02854	AM02971	AM03469	AM03686	AM03891	AM04041	AM04284	AM05385	AM06414	AM07403	AM07672	AM07763	AM08082	AM08595	AM08660	AM08814	AM08884	AM09152	AM10192	AM11112	AM11246	AM11669	AM11737	AM12131	AM12406	AM05849	AM02653	AM06801	AM04993	AM05807	AM06612	AM07444	AM08024	AM11858
V_AIRE_01	AM03632	AM07022	AM09924	AM05896	AM02759	AM04186	AM09453	AM10320	AM11637	AM06749	AM12557	AM06364	AM06595	AM07916	AM11466	AM12426	AM02971	AM03222	AM03231	AM03268	AM08	AM03891	AM04426	AM04463	AM04476	AM04932	AM05097	AM05272	AM05278	AM05543	AM05559	AM05868	AM06023	AM06080	AM06181	AM06222	AM06414	AM06483	AM06719	AM06849	AM07282	AM07363	AM07403	AM07436	AM07655	AM07856	AM07885	AM08226	AM08281
V_ALPHACP1_01	AM09924	AM05071	AM02880	AM04810	AM07452	AM07997	AM11637	AM03144	AM03868	AM03985	AM05182	AM11174	AM11203	AM03504	AM04563	AM05051	AM06364	AM07740	AM07916	AM09188	AM12426	AM03196	AM03268	AM04026	AM04357	AM05475	AM06352	AM06483	AM06849	AM08235	AM08370	AM08546	AM09361	AM09675	AM09980	AM10494	AM11410	AM11669	AM11682	AM11990	AM12115	AM12169	AM12275	AM12532	AM02653	AM04993	AM05381	AM05393	AM05807
V_ALX4_01	AM03632	AM09924	AM05467	AM09968	AM02880	AM03904	AM10320	AM11637	AM11106	AM11174	AM11211	AM11487	AM04563	AM04605	AM05051	AM05201	AM05806	AM06364	AM07740	AM08077	AM09108	AM11101	AM11466	AM11656	AM02952	AM03106	AM03222	AM03268	AM03733	AM03773	AM03974	AM04026	AM04463	AM04556	AM04692	AM04932	AM05048	AM05097	AM05389	AM05543	AM05624	AM06352	AM06778	AM06849	AM07231	AM07436	AM07655	AM07885	AM08008
V_AMEF2_Q6	AM08575	AM02807	AM08227	AM09968	AM03203	AM03698	AM03904	AM03979	AM04810	AM07452	AM08666	AM09453	AM10320	AM03144	AM03604	AM05770	AM08768	AM11174	AM11203	AM02766	AM03253	AM03504	AM04031	AM04568	AM05201	AM06452	AM06595	AM07246	AM07916	AM08077	AM09040	AM09108	AM09440	AM10536	AM02854	AM02971	AM03106	AM03276	AM03277	AM03303	AM03469	AM03891	AM03974	AM04273	AM04426	AM04463	AM04476	AM04518	AM04556
V_AML1_01	AM09924	AM05467	AM02880	AM04186	AM06749	AM11174	AM03352	AM03504	AM04477	AM04563	AM05051	AM11656	AM12426	AM02952	AM03231	AM08	AM03891	AM03974	AM04062	AM04357	AM04534	AM05048	AM05389	AM06352	AM06414	AM06719	AM06849	AM07795	AM07859	AM08235	AM08316	AM08439	AM08546	AM10164	AM10947	AM11682	AM12285	AM12307	AM12529	AM02653	AM05381	AM06612	AM02697	AM03653	AM04837	AM05267	AM06348	AM07876	AM09709
V_AML_Q6	AM09924	AM03698	AM07997	AM11637	AM06567	AM11174	AM03504	AM04676	AM06364	AM07740	AM09040	AM11656	AM12426	AM02854	AM03268	AM03891	AM04534	AM06352	AM06414	AM06719	AM06849	AM07282	AM07763	AM07859	AM08439	AM11669	AM11682	AM12285	AM02653	AM05381	AM05807	AM06612	AM03653	AM05267	AM06239	AM06348	AM06420	AM09709	AM11480	AM11839	AM02973	AM05592	AM06855	AM07368	AM08771	AM09667	AM09953	AM10816	AM12207
V_AP1_C	AM03632	AM09924	AM11850	AM03979	AM06281	AM07452	AM09453	AM10320	AM11637	AM04697	AM05182	AM05770	AM11174	AM11487	AM03504	AM04031	AM04477	AM04563	AM04568	AM06364	AM06595	AM07352	AM10040	AM11267	AM11466	AM12426	AM03303	AM08	AM03586	AM03686	AM04273	AM04284	AM04380	AM04463	AM04476	AM04932	AM04973	AM05097	AM05272	AM05342	AM05411	AM05666	AM05852	AM06181	AM06352	AM06483	AM06631	AM07231	AM07856
V_AP1_Q6_01	AM03632	AM11850	AM02880	AM03979	AM06281	AM07452	AM11637	AM05770	AM11174	AM11487	AM12557	AM03504	AM04031	AM04129	AM04563	AM05051	AM06184	AM07352	AM09188	AM10536	AM12426	AM02952	AM02971	AM03303	AM03469	AM03686	AM03891	AM04062	AM04284	AM04357	AM04463	AM04476	AM04932	AM05097	AM05272	AM05342	AM05389	AM05411	AM05475	AM06483	AM06631	AM07231	AM07436	AM07856	AM07859	AM07885	AM08082	AM08316	AM08582
V_AP1FJ_Q2	AM09924	AM11637	AM06567	AM11487	AM03504	AM04563	AM05051	AM10536	AM12426	AM03469	AM03686	AM03891	AM05585	AM05666	AM07672	AM07763	AM07859	AM08316	AM08879	AM02653	AM04993	AM05381	AM05807	AM06612	AM08991	AM03059	AM03653	AM04837	AM06348	AM07876	AM11839	AM02973	AM03041	AM05592	AM06649	AM06855	AM07368	AM07709	AM08408	AM08681	AM09667	AM09953	AM10816	AM10943	AM12207	AM12271	AM02723	AM02744	AM03139
V_AP2_Q6_01	AM09924	AM02759	AM02880	AM07997	AM03604	AM11487	AM12557	AM03504	AM04563	AM04605	AM06364	AM09040	AM12426	AM02952	AM03469	AM03891	AM05411	AM05475	AM06414	AM06849	AM07248	AM07406	AM07672	AM07763	AM07859	AM08235	AM08439	AM08660	AM09877	AM10192	AM11246	AM11682	AM12406	AM02653	AM06801	AM05381	AM05807	AM06612	AM07444	AM07791	AM11858	AM04837	AM05267	AM06239	AM09709	AM11480	AM11839	AM05592	AM06855
V_AP2ALPHA_01	AM09924	AM10191	AM02880	AM04810	AM11637	AM03604	AM11174	AM11487	AM12557	AM03352	AM03504	AM06184	AM06364	AM07740	AM09040	AM11267	AM12426	AM03268	AM03469	AM03792	AM03891	AM05389	AM05640	AM06414	AM06719	AM06849	AM07248	AM07763	AM08439	AM08660	AM09775	AM10192	AM10957	AM11246	AM11524	AM11669	AM12169	AM12307	AM06801	AM04168	AM05381	AM05807	AM07791	AM03059	AM05267	AM07876	AM10810	AM11839	AM05592
V_AP2GAMMA_01	AM09924	AM05467	AM10191	AM02880	AM04810	AM03604	AM11174	AM11487	AM12557	AM03352	AM03504	AM04676	AM06184	AM06364	AM07740	AM09040	AM11267	AM12426	AM03469	AM03891	AM05389	AM05640	AM05815	AM06352	AM06414	AM06673	AM06719	AM06849	AM07248	AM07403	AM07406	AM07672	AM07763	AM08439	AM08660	AM09775	AM10192	AM10957	AM11246	AM11524	AM11669	AM12169	AM12307	AM06801	AM04168	AM05381	AM05807	AM07791	AM03059
V_AP2REP_01	AM09924	AM02880	AM05401	AM11637	AM06567	AM03504	AM04563	AM05051	AM06364	AM07740	AM09040	AM12426	AM03469	AM03891	AM05272	AM05389	AM07672	AM07763	AM08235	AM08316	AM09775	AM11669	AM02653	AM06801	AM05381	AM05807	AM06612	AM11858	AM04837	AM04851	AM06420	AM11480	AM11839	AM11917	AM05592	AM07368	AM09667	AM09953	AM10816	AM12271	AM02744	AM03508	AM03575	AM04095	AM04559	AM04799	AM05004	AM05525	AM06782
V_AP3_Q6	AM05896	AM09968	AM03698	AM04810	AM06281	AM07452	AM08666	AM10320	AM11637	AM03144	AM05770	AM06749	AM11203	AM11211	AM03820	AM04568	AM04605	AM04676	AM05201	AM06452	AM07246	AM07352	AM07740	AM07916	AM08077	AM08724	AM11267	AM03268	AM08	AM03469	AM03773	AM03792	AM03894	AM04273	AM04284	AM04476	AM04556	AM04692	AM05048	AM05272	AM05385	AM05475	AM05543	AM05666	AM05852	AM06181	AM06222	AM06414	AM06673
V_AP4_Q6_01	AM09924	AM07997	AM11637	AM06567	AM06749	AM03504	AM04563	AM07740	AM09040	AM12426	AM03469	AM03891	AM04853	AM05350	AM06483	AM07248	AM07763	AM07859	AM08235	AM09361	AM10957	AM11246	AM11669	AM12406	AM02653	AM06801	AM05807	AM06612	AM11858	AM04837	AM05267	AM06420	AM07876	AM09183	AM11480	AM11839	AM05592	AM06855	AM07368	AM08408	AM08771	AM09953	AM10816	AM02723	AM02744	AM03139	AM03508	AM03575	AM04559
V_AR_Q6	AM11637	AM03868	AM04563	AM04676	AM05051	AM06364	AM10536	AM12385	AM12426	AM02971	AM03222	AM03268	AM03891	AM04026	AM06023	AM06414	AM08235	AM08316	AM08814	AM08920	AM09775	AM10718	AM10957	AM11112	AM11669	AM12307	AM05807	AM06612	AM07444	AM11858	AM02697	AM03567	AM04837	AM04851	AM05267	AM06420	AM11480	AM11839	AM02973	AM03041	AM05592	AM08408	AM08681	AM08771	AM09953	AM10943	AM12271	AM02723	AM02959
V_AREB6_02	AM03698	AM04810	AM11637	AM04563	AM05051	AM05806	AM07740	AM02952	AM03268	AM03686	AM03891	AM04273	AM05272	AM05385	AM05411	AM05543	AM05666	AM06377	AM06414	AM07038	AM07672	AM07763	AM07859	AM08233	AM08281	AM08316	AM08439	AM08920	AM08993	AM09775	AM09877	AM09970	AM11246	AM11669	AM12025	AM12213	AM12529	AM02653	AM07242	AM05381	AM05807	AM06612	AM08991	AM11858	AM04837	AM05267	AM06420	AM07876	AM09709
V_ARNT_01	AM08575	AM09924	AM08227	AM08310	AM02880	AM03203	AM03698	AM04186	AM04810	AM07452	AM11637	AM03868	AM06567	AM06749	AM12557	AM03504	AM04031	AM04477	AM04563	AM04605	AM04676	AM05051	AM06595	AM07740	AM09040	AM09440	AM11101	AM11656	AM03792	AM03891	AM03894	AM04041	AM04357	AM05411	AM05559	AM05585	AM05666	AM05815	AM06023	AM06478	AM06631	AM07403	AM07672	AM07763	AM08082	AM08226	AM08439	AM08660	AM08814
V_ARP1_01	AM09924	AM02759	AM02880	AM03698	AM07997	AM11637	AM03868	AM06234	AM06567	AM11487	AM04563	AM05051	AM06184	AM11656	AM12426	AM03268	AM08	AM03891	AM04973	AM05475	AM06414	AM06483	AM06849	AM07672	AM07763	AM08439	AM08660	AM09775	AM09877	AM11246	AM12025	AM12311	AM12495	AM12659	AM05849	AM02653	AM09736	AM05807	AM06612	AM07444	AM07791	AM11858	AM03653	AM04837	AM05267	AM06348	AM07876	AM09709	AM11480
V_ATF1_Q6	AM02880	AM06281	AM11637	AM06567	AM11487	AM03504	AM04563	AM05051	AM07352	AM07740	AM09040	AM09440	AM12426	AM02971	AM03268	AM03469	AM03792	AM03891	AM04463	AM05411	AM05475	AM05640	AM06849	AM07763	AM08316	AM08439	AM08595	AM08660	AM09363	AM09703	AM09980	AM10192	AM10681	AM11636	AM11669	AM12025	AM12532	AM02653	AM04168	AM04993	AM05381	AM05807	AM06612	AM03059	AM04837	AM05267	AM06420	AM07876	AM09709
V_ATF3_Q6	AM09924	AM02880	AM03698	AM11637	AM03604	AM06567	AM11487	AM03504	AM04563	AM04676	AM05051	AM05806	AM07740	AM09040	AM12426	AM03469	AM03686	AM03891	AM05097	AM05475	AM06414	AM06849	AM07763	AM08235	AM08316	AM08660	AM08884	AM09363	AM09877	AM10681	AM11246	AM12659	AM02653	AM06801	AM04993	AM05381	AM05807	AM06612	AM11858	AM03059	AM09709	AM11480	AM11839	AM02973	AM03041	AM03624	AM05592	AM07368	AM08681
V_ATF4_Q2	AM09924	AM02880	AM11637	AM06567	AM11174	AM11487	AM03504	AM04563	AM05051	AM06364	AM09040	AM12426	AM03469	AM03891	AM05272	AM05385	AM05389	AM06849	AM07763	AM08235	AM08316	AM09363	AM09980	AM11669	AM11682	AM12659	AM02653	AM06801	AM05381	AM05807	AM06612	AM08991	AM03059	AM04837	AM05267	AM11480	AM11839	AM02973	AM05592	AM06855	AM07368	AM08771	AM08935	AM09953	AM10816	AM12271	AM02744	AM03139	AM03575
V_ATF6_01	AM07022	AM08575	AM09924	AM11850	AM08227	AM11637	AM03864	AM03985	AM06127	AM08768	AM11174	AM12557	AM03253	AM03352	AM04563	AM04605	AM06595	AM07246	AM09040	AM09108	AM12426	AM03276	AM03277	AM03469	AM03686	AM03891	AM04284	AM04476	AM04692	AM05272	AM05475	AM05666	AM06023	AM06181	AM06478	AM07231	AM07859	AM08082	AM08439	AM08595	AM08660	AM08884	AM09152	AM09675	AM10498	AM10518	AM10681	AM10752	AM10912
V_ATF_01	AM08575	AM09924	AM09968	AM02880	AM11637	AM05182	AM11174	AM11211	AM11487	AM03504	AM04563	AM05051	AM10536	AM11656	AM12385	AM12426	AM02971	AM03222	AM03469	AM03686	AM03891	AM04176	AM05097	AM05389	AM05475	AM05640	AM06631	AM06849	AM07763	AM07885	AM08316	AM08595	AM08660	AM08884	AM09363	AM09980	AM10192	AM10681	AM10957	AM12275	AM02653	AM04168	AM04993	AM05807	AM06612	AM11858	AM03653	AM04851	AM09466
V_BACH1_01	AM03632	AM05071	AM03203	AM03698	AM07452	AM10320	AM03604	AM11487	AM03504	AM04031	AM04563	AM04568	AM05051	AM07352	AM07740	AM07916	AM12426	AM03303	AM03686	AM04026	AM04284	AM04357	AM04380	AM04463	AM04932	AM05097	AM05342	AM05385	AM05475	AM05543	AM06352	AM07014	AM07655	AM07856	AM07859	AM07885	AM08082	AM08439	AM08582	AM08595	AM08660	AM08814	AM08879	AM09010	AM09775	AM10192	AM10498	AM10718	AM11246
V_BACH2_01	AM03632	AM09924	AM05467	AM02880	AM03698	AM09453	AM11637	AM03864	AM03868	AM11487	AM03504	AM04563	AM04676	AM05051	AM07740	AM12426	AM03686	AM03891	AM04062	AM04357	AM05342	AM05389	AM05475	AM07436	AM07763	AM07856	AM07859	AM08082	AM08316	AM08439	AM08582	AM08774	AM08814	AM08879	AM08884	AM09775	AM10192	AM10957	AM11246	AM11524	AM11636	AM12025	AM12275	AM02653	AM05807	AM06612	AM07791	AM08991	AM03059
V_BRN2_01	AM08575	AM02807	AM08227	AM02694	AM03979	AM06281	AM07997	AM08666	AM10320	AM11637	AM03144	AM03985	AM05182	AM08768	AM03504	AM04129	AM04605	AM05051	AM05201	AM06184	AM08077	AM09108	AM09440	AM12426	AM02854	AM02952	AM03196	AM03231	AM03580	AM03891	AM03974	AM04215	AM04426	AM04463	AM04476	AM04556	AM04692	AM05048	AM05342	AM05385	AM05411	AM05559	AM05624	AM05815	AM05868	AM06049	AM06080	AM06181	AM06414
V_CACCCBINDINGFACTOR_Q6	AM09924	AM02759	AM02880	AM03698	AM04810	AM11637	AM04563	AM06364	AM09040	AM12426	AM02952	AM03268	AM03469	AM03792	AM03891	AM05475	AM05666	AM06414	AM06849	AM07406	AM07672	AM07763	AM07859	AM09363	AM10192	AM11246	AM11410	AM11669	AM11682	AM12307	AM06801	AM04168	AM05381	AM05807	AM06612	AM07444	AM07791	AM11858	AM04837	AM05267	AM06348	AM09709	AM11480	AM11839	AM05592	AM06855	AM07368	AM07709	AM08681
V_CART1_01	AM03632	AM08575	AM02807	AM05071	AM05896	AM08227	AM09968	AM02759	AM03979	AM04186	AM05401	AM07997	AM10320	AM03144	AM03864	AM03985	AM05182	AM05770	AM08768	AM08839	AM11203	AM12557	AM03820	AM04477	AM04563	AM04605	AM05201	AM05806	AM06595	AM07916	AM08077	AM08724	AM09108	AM10871	AM11101	AM11656	AM12385	AM12426	AM02971	AM03231	AM03303	AM03792	AM03894	AM04176	AM04215	AM04284	AM04476	AM04556	AM04692
V_CDC5_01	AM08575	AM11850	AM02807	AM05896	AM08227	AM08310	AM09968	AM02694	AM03203	AM03904	AM04186	AM04810	AM07452	AM08666	AM11637	AM03864	AM08768	AM11106	AM11174	AM11203	AM11487	AM12557	AM02766	AM03253	AM03352	AM03820	AM04477	AM05051	AM05201	AM06595	AM07740	AM08077	AM08724	AM09108	AM09440	AM10040	AM12385	AM02854	AM02971	AM03196	AM03276	AM03277	AM03303	AM03792	AM03891	AM03894	AM04026	AM04062	AM04176
V_CDP_02	AM03632	AM07022	AM09924	AM11850	AM02807	AM08227	AM08310	AM02694	AM03979	AM04186	AM05401	AM07452	AM08666	AM09453	AM03604	AM03985	AM05182	AM05770	AM08768	AM08839	AM11211	AM03820	AM04477	AM04563	AM05051	AM05201	AM05806	AM06184	AM06452	AM08077	AM08724	AM09440	AM10040	AM11267	AM11466	AM12426	AM02854	AM02952	AM03303	AM03469	AM03686	AM03792	AM03891	AM03974	AM04041	AM04176	AM04215	AM04284	AM04357
V_CDPCR1_01	AM08310	AM07997	AM09453	AM03604	AM03864	AM03985	AM05182	AM06127	AM12557	AM03504	AM04568	AM05806	AM06184	AM06452	AM07916	AM08077	AM10040	AM10536	AM11466	AM02854	AM02952	AM03222	AM03469	AM03792	AM03891	AM04176	AM04215	AM04284	AM04357	AM04380	AM04463	AM04556	AM05048	AM05097	AM05278	AM05342	AM05385	AM05624	AM06049	AM06080	AM06222	AM06414	AM06673	AM06849	AM07282	AM07763	AM07856	AM07859	AM08281
V_CDPCR3_01	AM07022	AM11850	AM10191	AM02759	AM02880	AM08666	AM03144	AM04697	AM05770	AM11203	AM11211	AM03253	AM03352	AM04477	AM06452	AM06595	AM07352	AM09040	AM09108	AM10536	AM10871	AM11267	AM02952	AM03276	AM03277	AM03469	AM03792	AM03891	AM04062	AM04284	AM04357	AM04463	AM05278	AM05385	AM05624	AM05666	AM06631	AM06778	AM06849	AM07038	AM07231	AM07403	AM07436	AM07672	AM07856	AM08316	AM08439	AM08582	AM08814
V_CDPCR3HD_01	AM08227	AM08310	AM04186	AM04810	AM09453	AM03604	AM03985	AM05182	AM06127	AM06234	AM08839	AM03504	AM03820	AM05806	AM07916	AM08077	AM09040	AM10040	AM11466	AM12385	AM02854	AM02952	AM03222	AM03303	AM03469	AM03686	AM03773	AM03792	AM04176	AM04357	AM04380	AM04463	AM04518	AM04932	AM05048	AM05097	AM05272	AM05385	AM05666	AM06049	AM06222	AM06414	AM06673	AM06849	AM07282	AM07406	AM07436	AM07763	AM07859
V_CDX_Q5	AM07022	AM08575	AM09924	AM02807	AM05071	AM05896	AM02694	AM03979	AM11637	AM03144	AM03604	AM03985	AM04697	AM03820	AM04031	AM04563	AM04605	AM06364	AM06452	AM06595	AM08724	AM10150	AM10536	AM11101	AM02971	AM03196	AM03231	AM08	AM03469	AM03792	AM03891	AM04026	AM04062	AM04176	AM04215	AM04463	AM04476	AM04556	AM04932	AM05097	AM05342	AM05506	AM05624	AM05852	AM05868	AM06049	AM06080	AM06181	AM06222
V_CEBP_Q3	AM11850	AM09968	AM03698	AM11637	AM03604	AM03504	AM05051	AM06184	AM07246	AM07740	AM08077	AM12426	AM03268	AM03891	AM05389	AM05411	AM05640	AM05868	AM06849	AM07672	AM07763	AM07859	AM08008	AM08233	AM08235	AM08439	AM08774	AM08814	AM08993	AM09010	AM09675	AM09980	AM10718	AM11006	AM11112	AM11669	AM11682	AM12406	AM12659	AM02653	AM03743	AM05381	AM05807	AM06612	AM07444	AM11858	AM03567	AM03653	AM04837
V_CEBPA_01	AM09968	AM02880	AM03698	AM04186	AM11637	AM03144	AM03504	AM03820	AM04129	AM05051	AM05201	AM06184	AM07740	AM10536	AM11656	AM12426	AM03268	AM03773	AM03891	AM04215	AM04476	AM05097	AM05342	AM05389	AM05543	AM05868	AM06181	AM06414	AM07014	AM07436	AM07655	AM07763	AM07885	AM08008	AM08281	AM08439	AM08546	AM08814	AM09675	AM10192	AM11669	AM12022	AM12169	AM12406	AM12495	AM12659	AM02653	AM03743	AM05381
V_CEBPB_01	AM03632	AM09924	AM02807	AM09968	AM02880	AM03698	AM07997	AM09453	AM10320	AM11637	AM03144	AM03864	AM08768	AM11203	AM03253	AM04477	AM05051	AM06184	AM06452	AM07246	AM07352	AM07740	AM09040	AM09108	AM10536	AM12385	AM03231	AM03268	AM03276	AM03277	AM03580	AM03773	AM03891	AM04176	AM04215	AM04273	AM04357	AM04692	AM05048	AM05097	AM05272	AM05389	AM05543	AM05624	AM05868	AM06023	AM06181	AM07231	AM07406
V_CEBPDELTA_Q6	AM08310	AM09968	AM02880	AM09453	AM10320	AM11637	AM03604	AM05770	AM06234	AM08768	AM11174	AM11203	AM11211	AM11487	AM04031	AM05051	AM05201	AM06184	AM06452	AM06595	AM08077	AM09040	AM09108	AM12385	AM02952	AM03268	AM03686	AM03773	AM03891	AM03894	AM04215	AM04692	AM05272	AM05385	AM05389	AM05543	AM05624	AM05815	AM05868	AM06023	AM06080	AM06377	AM06414	AM06673	AM06849	AM07014	AM07231	AM07406	AM08008
V_CEBPGAMMA_Q6	AM03632	AM08575	AM02807	AM09968	AM03203	AM04186	AM10320	AM03144	AM03604	AM03985	AM06567	AM08768	AM11203	AM03253	AM03352	AM03504	AM03820	AM04031	AM04563	AM04605	AM05051	AM05201	AM07352	AM07740	AM08077	AM08724	AM09440	AM11267	AM11466	AM02971	AM03222	AM03276	AM03277	AM03303	AM03469	AM03580	AM03686	AM03773	AM03891	AM04062	AM04176	AM04215	AM04273	AM04357	AM04426	AM04463	AM04476	AM04556	AM04932
V_CHOP_01	AM09924	AM02880	AM03904	AM04186	AM04810	AM05401	AM11637	AM05770	AM11211	AM11487	AM06184	AM06364	AM07740	AM11656	AM12426	AM03303	AM03686	AM03792	AM03891	AM03894	AM05278	AM05411	AM05624	AM05640	AM05868	AM06023	AM06673	AM06849	AM07014	AM07282	AM07885	AM08082	AM08316	AM08439	AM08582	AM08637	AM08660	AM08920	AM09152	AM09775	AM10912	AM11524	AM11669	AM11682	AM12169	AM12495	AM12532	AM12642	AM07242
V_CHX10_01	AM03632	AM07022	AM08575	AM09924	AM11850	AM02807	AM08227	AM08310	AM02694	AM03979	AM04186	AM04810	AM05401	AM07997	AM08666	AM10320	AM03868	AM03985	AM05770	AM06127	AM08768	AM11211	AM11487	AM04477	AM05051	AM05201	AM06364	AM06595	AM07246	AM07352	AM08077	AM11101	AM11267	AM12426	AM03268	AM03686	AM03733	AM03792	AM03974	AM04041	AM04062	AM04176	AM04273	AM04284	AM04357	AM04380	AM04426	AM04463	AM04476
V_COUP_01	AM11850	AM09968	AM02759	AM04810	AM07997	AM03144	AM06749	AM11203	AM03820	AM04568	AM04676	AM06364	AM06595	AM07740	AM07916	AM08724	AM10536	AM11466	AM12426	AM03231	AM03268	AM03469	AM03891	AM04973	AM05272	AM05506	AM05624	AM06080	AM06631	AM06778	AM07231	AM07282	AM07436	AM08235	AM08316	AM08439	AM08595	AM09152	AM09877	AM09980	AM10192	AM10498	AM10947	AM11246	AM11410	AM11524	AM11669	AM12022	AM12285
V_CP2_02	AM09924	AM02759	AM02880	AM11637	AM06567	AM04563	AM04676	AM06364	AM07916	AM09040	AM12426	AM03268	AM03891	AM04273	AM05385	AM06483	AM06849	AM07672	AM07763	AM07795	AM07859	AM08660	AM09775	AM11246	AM11682	AM12659	AM02653	AM05807	AM06612	AM07791	AM08991	AM04851	AM05267	AM06348	AM06420	AM11480	AM11839	AM02973	AM03624	AM05592	AM07368	AM07709	AM08681	AM08935	AM09667	AM09953	AM10816	AM12271	AM02744
V_CREB_Q3	AM02807	AM03698	AM04810	AM11637	AM03864	AM05182	AM06567	AM11203	AM03504	AM04477	AM04568	AM04676	AM05051	AM06452	AM07352	AM10536	AM12385	AM12426	AM02952	AM02971	AM03222	AM03268	AM03469	AM03891	AM04176	AM04518	AM05097	AM05385	AM05475	AM05585	AM06080	AM06478	AM06631	AM06849	AM06998	AM07856	AM08235	AM08316	AM08595	AM08884	AM09363	AM09970	AM09980	AM10192	AM10957	AM11636	AM11682	AM12025	AM12034
V_CREBATF_Q6	AM08575	AM08310	AM09968	AM04186	AM06281	AM11637	AM03604	AM03864	AM03868	AM05182	AM05770	AM06234	AM06567	AM04477	AM04563	AM04568	AM05051	AM05201	AM05806	AM06595	AM07352	AM09440	AM10536	AM11466	AM12385	AM02952	AM02971	AM03222	AM03469	AM03686	AM03891	AM04284	AM05097	AM05350	AM05385	AM05389	AM05475	AM05868	AM06080	AM06478	AM06631	AM06778	AM06849	AM07231	AM07655	AM07856	AM08008	AM08235	AM08316
V_CREBP1_01	AM08575	AM09924	AM05467	AM08310	AM09968	AM10191	AM04186	AM06281	AM10320	AM11637	AM03144	AM03864	AM05770	AM06567	AM06749	AM08768	AM11203	AM11211	AM11487	AM02766	AM03253	AM03504	AM03820	AM04477	AM04568	AM05201	AM06595	AM07352	AM07740	AM08077	AM08724	AM09040	AM09440	AM10871	AM11267	AM11466	AM11656	AM12385	AM02854	AM02971	AM03222	AM03231	AM03268	AM03276	AM03277	AM03891	AM03894	AM03974	AM04041
V_CREBP1CJUN_01	AM08310	AM03203	AM06281	AM07452	AM11637	AM03604	AM03864	AM03868	AM03985	AM05770	AM06567	AM11174	AM11211	AM03253	AM04031	AM04563	AM05201	AM05806	AM06595	AM07246	AM07352	AM08724	AM09440	AM10536	AM11101	AM11466	AM12385	AM02971	AM03106	AM03276	AM03277	AM03686	AM04215	AM04273	AM04380	AM04426	AM04463	AM04476	AM04556	AM04973	AM05097	AM05278	AM05350	AM05389	AM05475	AM05640	AM05852	AM05868	AM06080
V_CREL_01	AM09924	AM05896	AM02694	AM03203	AM03698	AM03979	AM04186	AM04810	AM07452	AM07997	AM11637	AM06127	AM06234	AM06749	AM11487	AM03504	AM04563	AM04568	AM04605	AM06184	AM07740	AM07916	AM09040	AM11267	AM12426	AM03222	AM03686	AM03891	AM03894	AM04463	AM04476	AM04518	AM04692	AM05350	AM05385	AM05411	AM05543	AM05559	AM05624	AM05815	AM06352	AM06414	AM07282	AM07672	AM07763	AM08235	AM08316	AM08439	AM08546
V_CRX_Q4	AM02807	AM05896	AM08310	AM02694	AM02759	AM03698	AM08666	AM09453	AM11637	AM05182	AM05770	AM06234	AM08839	AM11106	AM04477	AM04563	AM04676	AM05051	AM06364	AM06595	AM07246	AM07740	AM08077	AM09040	AM11101	AM03222	AM03733	AM03891	AM04215	AM04380	AM04556	AM04692	AM04932	AM05048	AM05097	AM05272	AM05278	AM05350	AM05385	AM05389	AM05624	AM05815	AM06023	AM06080	AM06181	AM06222	AM06478	AM07014	AM07231
V_DBP_Q6	AM05896	AM09968	AM05401	AM07997	AM11637	AM03868	AM06567	AM06749	AM11203	AM04129	AM05051	AM07740	AM09040	AM02965	AM03222	AM03469	AM03586	AM03891	AM04062	AM05048	AM05097	AM05342	AM05841	AM06181	AM06222	AM06414	AM06478	AM06998	AM07038	AM07585	AM07763	AM08008	AM08281	AM08637	AM08660	AM08920	AM08993	AM09361	AM09703	AM10957	AM11112	AM11669	AM12131	AM12498	AM02653	AM05381	AM05807	AM06612	AM08991
V_DEC_Q1	AM09924	AM02880	AM03698	AM11637	AM06567	AM11174	AM03504	AM04563	AM05051	AM12426	AM03469	AM03891	AM06483	AM06849	AM07672	AM07763	AM08316	AM08660	AM09775	AM11246	AM11669	AM02653	AM05807	AM06612	AM07444	AM08991	AM11858	AM04837	AM04851	AM05267	AM09709	AM11480	AM11839	AM05592	AM06649	AM06855	AM07368	AM08681	AM08771	AM08935	AM09667	AM09953	AM12271	AM02744	AM03139	AM03508	AM03575	AM04095	AM04561
V_DR1_Q3	AM09924	AM09968	AM04810	AM11637	AM03820	AM04563	AM04568	AM05806	AM06184	AM06364	AM07740	AM07916	AM08724	AM12426	AM03231	AM03268	AM03891	AM05272	AM05389	AM05475	AM06352	AM06414	AM07672	AM07763	AM07859	AM09703	AM10192	AM11246	AM11524	AM11669	AM12022	AM12275	AM12285	AM05849	AM02653	AM05807	AM06612	AM07791	AM08024	AM08991	AM04837	AM05267	AM06239	AM06420	AM11480	AM11839	AM02973	AM03041	AM03624
V_DR3_Q4	AM09924	AM02880	AM04563	AM05051	AM06364	AM07246	AM12426	AM02952	AM03268	AM03469	AM03891	AM05350	AM05475	AM05543	AM06352	AM06673	AM06719	AM06778	AM06849	AM07248	AM07672	AM07763	AM08546	AM09675	AM09703	AM09980	AM10192	AM11246	AM11410	AM12025	AM12659	AM05849	AM02653	AM05807	AM06612	AM07791	AM08991	AM11858	AM10334	AM11182	AM11480	AM11839	AM02695	AM02973	AM05592	AM06855	AM07368	AM08408	AM08681
V_DR4_Q2	AM09924	AM02880	AM11174	AM11487	AM03504	AM04129	AM04563	AM05051	AM06364	AM10536	AM12426	AM03268	AM03469	AM03891	AM05389	AM05475	AM06849	AM07672	AM07763	AM08316	AM08660	AM09775	AM09980	AM10192	AM11669	AM11682	AM12025	AM02653	AM05807	AM06612	AM07444	AM08991	AM11858	AM04851	AM05267	AM06239	AM07034	AM09709	AM10361	AM11480	AM11839	AM02973	AM05592	AM06855	AM07368	AM08408	AM08681	AM08771	AM09667
V_E12_Q6	AM09924	AM03698	AM11637	AM06567	AM11487	AM04563	AM05051	AM07740	AM09040	AM12426	AM02952	AM03469	AM03891	AM04973	AM05350	AM05475	AM06483	AM07248	AM07672	AM07763	AM08316	AM10192	AM10957	AM11384	AM11669	AM12406	AM02653	AM06801	AM05807	AM06612	AM11858	AM04837	AM05267	AM09709	AM11480	AM11839	AM05592	AM06855	AM07368	AM07709	AM08771	AM08935	AM09243	AM09667	AM09953	AM02723	AM02744	AM03139	AM03508
V_E2A_Q6	AM09924	AM03698	AM11637	AM06127	AM06567	AM11211	AM04563	AM05806	AM06184	AM07740	AM08724	AM09040	AM10536	AM02952	AM03891	AM04062	AM04273	AM04357	AM04853	AM04973	AM05272	AM05350	AM05475	AM05559	AM05868	AM06377	AM07672	AM07859	AM08082	AM08235	AM08316	AM09010	AM09703	AM09970	AM09980	AM10164	AM10855	AM10957	AM11112	AM11384	AM11669	AM12025	AM12213	AM12307	AM02653	AM06801	AM09736	AM04123	AM04837
V_E2F1_Q4_01	AM09924	AM08227	AM10191	AM07997	AM11637	AM06567	AM11211	AM12557	AM03504	AM04477	AM04563	AM05051	AM07246	AM09108	AM12426	AM02971	AM03469	AM03773	AM03891	AM04041	AM04176	AM04380	AM04692	AM04973	AM05272	AM05350	AM05385	AM06478	AM06778	AM06849	AM07672	AM08235	AM08316	AM08439	AM08546	AM08660	AM08920	AM09980	AM10192	AM10494	AM10718	AM11410	AM11682	AM12081	AM12115	AM12406	AM12495	AM12659	AM02653
V_E2F1DP1_01	AM09924	AM08227	AM10191	AM07997	AM11637	AM05770	AM06127	AM06567	AM03504	AM04563	AM04605	AM05051	AM06364	AM07246	AM11656	AM12426	AM02854	AM02971	AM03268	AM08	AM03469	AM03891	AM04041	AM04176	AM04973	AM05350	AM05385	AM05389	AM05475	AM06478	AM07672	AM08235	AM08316	AM08370	AM08439	AM08546	AM08920	AM09980	AM10192	AM10718	AM10752	AM11112	AM11410	AM11669	AM11682	AM12081	AM12115	AM12406	AM12476
V_E2F1DP1RB_01	AM03632	AM08575	AM05896	AM08227	AM10191	AM03979	AM07997	AM08666	AM09453	AM11637	AM03144	AM04697	AM05770	AM06127	AM06567	AM08768	AM11203	AM11211	AM03352	AM03504	AM04031	AM04563	AM04605	AM05051	AM06452	AM06595	AM07246	AM02854	AM02971	AM03222	AM03469	AM03773	AM03891	AM04041	AM04176	AM04284	AM04380	AM04518	AM04556	AM04692	AM04973	AM05048	AM05097	AM05385	AM05389	AM05624	AM05868	AM06023	AM06080
V_E2F1DP2_01	AM09924	AM08227	AM10191	AM07997	AM11637	AM06127	AM06567	AM11211	AM11487	AM03504	AM04563	AM04605	AM05051	AM07246	AM07740	AM07916	AM08077	AM08724	AM09040	AM12426	AM02854	AM03222	AM08	AM03469	AM03773	AM03792	AM03891	AM04041	AM04176	AM04284	AM04380	AM04556	AM04973	AM05097	AM05385	AM05389	AM05543	AM05868	AM06080	AM06778	AM06849	AM07672	AM08235	AM08316	AM08370	AM08439	AM08546	AM08920	AM09234
V_E2F4DP1_01	AM03632	AM08575	AM05896	AM08227	AM10191	AM03979	AM07997	AM08666	AM09453	AM11637	AM03144	AM05770	AM06127	AM06567	AM11203	AM11211	AM03504	AM04031	AM04563	AM04605	AM05051	AM06452	AM06595	AM07246	AM11466	AM02854	AM02971	AM03222	AM03303	AM03469	AM03773	AM03891	AM04041	AM04176	AM04284	AM04380	AM04426	AM04518	AM04556	AM04692	AM05097	AM05385	AM05389	AM05624	AM05868	AM06023	AM06080	AM06478	AM06778
V_E2F4DP2_01	AM08227	AM10191	AM07997	AM08666	AM09453	AM11637	AM03868	AM05770	AM06127	AM06567	AM03504	AM04563	AM04605	AM05051	AM07246	AM07740	AM12426	AM02854	AM02971	AM03222	AM08	AM03469	AM03773	AM03891	AM04041	AM04062	AM04176	AM04380	AM04556	AM04692	AM04973	AM05048	AM05097	AM05385	AM05389	AM05624	AM06080	AM06478	AM06778	AM06849	AM07672	AM08235	AM08316	AM08370	AM08439	AM08546	AM08637	AM08920	AM09775
V_E2F_Q6_01	AM09924	AM10191	AM02880	AM03203	AM06281	AM07997	AM11637	AM06567	AM11203	AM11211	AM11487	AM12557	AM03504	AM04563	AM05051	AM06364	AM07246	AM09108	AM12426	AM02971	AM03469	AM03773	AM03891	AM04041	AM04176	AM04692	AM05272	AM05278	AM05350	AM05385	AM05624	AM06478	AM06778	AM06849	AM07672	AM08439	AM08920	AM09703	AM09980	AM10192	AM10718	AM10752	AM10912	AM11410	AM11669	AM11682	AM12025	AM12081	AM12406
V_E47_02	AM09924	AM11850	AM02807	AM03698	AM03979	AM05401	AM11637	AM03868	AM05182	AM05770	AM08768	AM11211	AM03504	AM04031	AM05201	AM07740	AM07916	AM08724	AM11656	AM12426	AM02971	AM03222	AM03268	AM03792	AM03891	AM04062	AM04176	AM04284	AM04357	AM04932	AM04973	AM05385	AM05411	AM05559	AM05666	AM06377	AM06478	AM06631	AM06778	AM07672	AM08082	AM08316	AM08660	AM08920	AM08993	AM09443	AM09775	AM09889	AM09970
V_E4BP4_01	AM08575	AM09924	AM05071	AM05467	AM05896	AM08227	AM08310	AM09968	AM10191	AM03203	AM03698	AM04186	AM05401	AM07452	AM10320	AM11637	AM03144	AM04697	AM06749	AM08768	AM11203	AM11211	AM02766	AM03253	AM03504	AM03820	AM04477	AM05201	AM06595	AM07352	AM08724	AM09440	AM10536	AM11267	AM12426	AM03231	AM03276	AM03277	AM03303	AM03891	AM03894	AM03974	AM04041	AM04176	AM04215	AM04284	AM04357	AM04380	AM04556
V_E4F1_Q6	AM09924	AM07997	AM11637	AM06567	AM03504	AM04563	AM05051	AM09040	AM10536	AM12426	AM02952	AM03469	AM03891	AM05272	AM05385	AM05475	AM06849	AM07763	AM07859	AM08884	AM09775	AM09970	AM09980	AM10192	AM11669	AM12025	AM02653	AM04993	AM06612	AM11858	AM04837	AM06420	AM07876	AM09709	AM11480	AM11839	AM03041	AM05592	AM07368	AM08408	AM08681	AM08935	AM09667	AM09953	AM10943	AM12271	AM02723	AM02744	AM03575
V_EBOX_Q6	AM09924	AM11850	AM03698	AM11637	AM03868	AM06234	AM06567	AM11203	AM11211	AM03504	AM04563	AM04605	AM05051	AM07740	AM09040	AM09440	AM11656	AM02952	AM02971	AM03891	AM03894	AM03974	AM04041	AM04273	AM04284	AM04357	AM05385	AM05411	AM05475	AM06478	AM06483	AM06631	AM07672	AM07763	AM07859	AM08226	AM08235	AM08316	AM09363	AM10498	AM11524	AM11669	AM12131	AM12169	AM12213	AM12465	AM02653	AM06801	AM07242
V_EFC_Q6	AM09924	AM03698	AM07997	AM09453	AM11637	AM06567	AM11174	AM03504	AM04563	AM05051	AM06364	AM12426	AM03891	AM05385	AM05389	AM06849	AM07672	AM07763	AM08439	AM09234	AM09675	AM09775	AM10192	AM11636	AM11669	AM02653	AM05381	AM05807	AM06612	AM08991	AM11858	AM03567	AM04837	AM04851	AM07876	AM09709	AM11480	AM11839	AM05592	AM06855	AM07368	AM07709	AM08408	AM08681	AM08771	AM08773	AM08935	AM09953	AM12271
V_EGR1_01	AM07022	AM02807	AM05467	AM05896	AM10191	AM03979	AM04186	AM07452	AM10320	AM03985	AM04697	AM06127	AM06749	AM11174	AM11211	AM11487	AM12557	AM03504	AM05201	AM05806	AM06595	AM08077	AM02854	AM03222	AM04026	AM04041	AM04518	AM04692	AM04932	AM05506	AM05852	AM05868	AM07038	AM07406	AM07436	AM07672	AM07859	AM07885	AM08546	AM08582	AM08637	AM08814	AM09363	AM09877	AM09970	AM10498	AM10681	AM10960	AM11410
V_EGR2_01	AM07022	AM02807	AM07452	AM03985	AM06749	AM11174	AM11211	AM11487	AM04568	AM04605	AM05201	AM05806	AM06595	AM08077	AM03222	AM04041	AM04426	AM04463	AM04476	AM04518	AM04556	AM04692	AM04932	AM05506	AM05852	AM06377	AM07436	AM07859	AM07885	AM08281	AM09970	AM10494	AM10681	AM11737	AM12022	AM12275	AM12678	AM04123	AM05012	AM09466	AM10943	AM12492	AM05525	AM07589	AM09057	AM09550	AM02780	AM03077	AM03087
V_EGR3_01	AM07022	AM02807	AM07452	AM10320	AM03985	AM06749	AM11174	AM11211	AM11487	AM04568	AM04605	AM05806	AM06595	AM08077	AM08724	AM03222	AM04041	AM04426	AM04518	AM04692	AM04932	AM05852	AM06080	AM07859	AM07885	AM08281	AM09970	AM10681	AM11737	AM12022	AM12678	AM04123	AM05012	AM12492	AM07589	AM03077	AM03087	AM03259	AM04457	AM05107	AM05222	AM06349	AM06764	AM07385	AM10904	AM11354	AM12191	AM12545	AM12722
V_EGR_Q6	AM09924	AM02880	AM07997	AM11637	AM03144	AM03604	AM06567	AM11487	AM03504	AM04563	AM05051	AM06364	AM09040	AM12426	AM02952	AM03268	AM03469	AM03773	AM03792	AM03891	AM05411	AM06849	AM07248	AM07406	AM07672	AM07763	AM09849	AM09877	AM09980	AM10192	AM11246	AM11410	AM11669	AM11682	AM12406	AM02653	AM04168	AM05381	AM05807	AM06612	AM08991	AM04837	AM05267	AM10810	AM11480	AM11839	AM05592	AM07368	AM08408
V_ELF1_Q6	AM08310	AM09968	AM02694	AM02759	AM04810	AM05401	AM07997	AM11637	AM03144	AM03864	AM05182	AM08839	AM04563	AM04605	AM05051	AM07246	AM07352	AM07740	AM07916	AM08077	AM11267	AM02952	AM03196	AM03773	AM03792	AM03891	AM03894	AM04041	AM04215	AM04476	AM04518	AM05278	AM05385	AM05411	AM05475	AM05585	AM05666	AM05852	AM06181	AM06222	AM06377	AM06478	AM07014	AM07248	AM07282	AM07406	AM07436	AM07672	AM07859
V_ELK1_02	AM09924	AM02759	AM02880	AM07997	AM11637	AM06234	AM06567	AM11174	AM11487	AM04563	AM05051	AM09040	AM11101	AM12426	AM08	AM03469	AM03686	AM03792	AM03891	AM04041	AM04973	AM05475	AM05543	AM05640	AM05666	AM07672	AM07763	AM08235	AM08439	AM08660	AM09703	AM10192	AM10718	AM11410	AM11682	AM11990	AM12275	AM12307	AM12529	AM12532	AM02653	AM05807	AM06612	AM07444	AM08024	AM08991	AM11858	AM06420	AM07876
V_ER_Q6_02	AM09924	AM11850	AM02880	AM11637	AM03604	AM06567	AM06749	AM11174	AM11203	AM03504	AM04563	AM05051	AM06184	AM06364	AM07352	AM10536	AM11656	AM12426	AM03469	AM03891	AM04273	AM07672	AM07763	AM08233	AM08370	AM08439	AM09703	AM10718	AM11669	AM12025	AM12275	AM12311	AM12406	AM12659	AM05849	AM04993	AM05381	AM05807	AM06612	AM07444	AM08991	AM11858	AM03567	AM03653	AM04837	AM07876	AM10334	AM10361	AM11480
V_ERR1_Q2	AM09924	AM11850	AM02807	AM05071	AM09968	AM02759	AM02880	AM04810	AM05401	AM07997	AM11637	AM03985	AM11174	AM11203	AM03504	AM04031	AM04563	AM05201	AM05806	AM09188	AM10536	AM12426	AM02952	AM08	AM03469	AM03686	AM03891	AM04041	AM04380	AM06352	AM07672	AM07856	AM07859	AM08235	AM08316	AM08512	AM08595	AM08660	AM08814	AM10494	AM10749	AM11669	AM11737	AM12025	AM12311	AM12406	AM12465	AM12659	AM02653
V_ETF_Q6	AM08575	AM09924	AM03698	AM04810	AM07997	AM11637	AM11487	AM12557	AM03504	AM05051	AM06364	AM06595	AM07740	AM08077	AM09108	AM12426	AM02952	AM03469	AM03891	AM04692	AM04973	AM05350	AM05385	AM05389	AM05411	AM05475	AM05543	AM05585	AM05666	AM07248	AM07406	AM07655	AM07672	AM07763	AM07859	AM08316	AM08439	AM08660	AM09849	AM09877	AM09980	AM10718	AM10960	AM11410	AM11636	AM11669	AM11682	AM12115	AM12275
V_ETS1_B	AM03632	AM08575	AM09924	AM05071	AM05467	AM02759	AM02880	AM03203	AM03698	AM04810	AM05401	AM07452	AM07997	AM11637	AM03868	AM03985	AM06234	AM11487	AM12557	AM02766	AM03504	AM04568	AM04605	AM09108	AM09440	AM11267	AM12426	AM02854	AM03231	AM03469	AM03773	AM03792	AM04176	AM04273	AM04932	AM04973	AM05389	AM05411	AM05475	AM05506	AM05640	AM06377	AM06414	AM06478	AM06673	AM06849	AM07014	AM07248	AM07282
V_ETS2_B	AM03632	AM07022	AM09924	AM11850	AM05071	AM05467	AM10191	AM03203	AM03698	AM04186	AM06281	AM07452	AM08666	AM03144	AM03985	AM04697	AM05182	AM08768	AM11203	AM11487	AM12557	AM02766	AM04031	AM04568	AM04605	AM05806	AM08724	AM09040	AM09440	AM12385	AM02952	AM03231	AM08	AM03469	AM03686	AM03773	AM03792	AM04041	AM04273	AM04357	AM04380	AM04556	AM04932	AM04973	AM05411	AM05475	AM05585	AM05815	AM05852
V_ETS_Q6	AM08575	AM09924	AM11850	AM09968	AM02694	AM02759	AM03203	AM03698	AM04810	AM07997	AM08666	AM11637	AM03113	AM03144	AM05182	AM06234	AM08768	AM11487	AM12557	AM03504	AM04129	AM04563	AM04568	AM04605	AM05051	AM05806	AM06452	AM07246	AM07352	AM07740	AM07916	AM08077	AM09040	AM09108	AM09440	AM11267	AM11656	AM02854	AM02952	AM03196	AM03222	AM08	AM03469	AM03773	AM03792	AM03891	AM03894	AM04041	AM04518
V_FAC1_01	AM09924	AM10191	AM02880	AM03698	AM03904	AM11637	AM04129	AM04563	AM04676	AM05051	AM06364	AM12426	AM03222	AM03686	AM03792	AM03891	AM07248	AM07655	AM07763	AM08439	AM08660	AM09361	AM09703	AM09849	AM11246	AM11669	AM12495	AM12532	AM02653	AM05381	AM05807	AM06612	AM11858	AM04837	AM04851	AM05267	AM06420	AM07876	AM11917	AM03041	AM05592	AM05837	AM06649	AM07368	AM07709	AM08408	AM08681	AM09357	AM09667
V_FOX_Q2	AM07022	AM08575	AM02807	AM05467	AM05896	AM09968	AM10191	AM03698	AM03904	AM03979	AM04810	AM06281	AM07997	AM10320	AM03144	AM03604	AM03864	AM03985	AM04697	AM06567	AM08768	AM08839	AM11211	AM12557	AM02766	AM03253	AM03352	AM04031	AM04477	AM04563	AM04568	AM04605	AM05201	AM06452	AM06595	AM07246	AM07352	AM09440	AM10871	AM11101	AM11466	AM11656	AM02965	AM02971	AM03222	AM03231	AM03276	AM03277	AM03303
V_FOXD3_01	AM07022	AM09924	AM02807	AM05467	AM05896	AM08227	AM08310	AM09968	AM10191	AM02759	AM02880	AM03203	AM03904	AM03979	AM04186	AM04810	AM05401	AM06281	AM07452	AM07997	AM08666	AM10320	AM03144	AM03604	AM03864	AM03985	AM05182	AM06127	AM06567	AM08768	AM08839	AM11174	AM11203	AM11211	AM12557	AM02766	AM03253	AM03352	AM03820	AM04031	AM04563	AM04605	AM05201	AM05806	AM06452	AM06595	AM07246	AM07352	AM08724
V_FOXJ2_01	AM08575	AM11850	AM02807	AM05071	AM05467	AM05896	AM08227	AM09968	AM10191	AM03698	AM03904	AM04810	AM07452	AM08666	AM10320	AM03144	AM03604	AM03864	AM03868	AM03985	AM05182	AM06127	AM06234	AM06567	AM08839	AM11174	AM11211	AM11487	AM02766	AM03253	AM03352	AM03504	AM04031	AM04477	AM04563	AM05201	AM06595	AM07246	AM07352	AM08724	AM09440	AM10871	AM11101	AM11466	AM12385	AM02952	AM03231	AM03268	AM03276
V_FOXO1_01	AM08575	AM02807	AM05467	AM09968	AM10191	AM02694	AM03904	AM04186	AM04810	AM05401	AM07452	AM08666	AM09453	AM10320	AM03113	AM03144	AM04697	AM05770	AM06127	AM06234	AM06749	AM11106	AM11174	AM11203	AM11211	AM02766	AM03504	AM03820	AM04031	AM04477	AM04568	AM05806	AM06452	AM07246	AM07352	AM08724	AM09108	AM09188	AM10536	AM11466	AM02952	AM02971	AM03106	AM03303	AM08	AM03469	AM03894	AM03974	AM04026
V_FOXO3_01	AM02807	AM05071	AM05467	AM05896	AM08310	AM09968	AM10191	AM02694	AM03203	AM03904	AM04186	AM04810	AM05401	AM09453	AM10320	AM03985	AM04697	AM05770	AM06567	AM11203	AM11211	AM12557	AM02766	AM03820	AM04031	AM04129	AM04477	AM04563	AM05201	AM06184	AM06452	AM06595	AM07246	AM07352	AM07740	AM08724	AM09040	AM09108	AM10536	AM11466	AM02971	AM03196	AM03303	AM08	AM03686	AM03792	AM03891	AM03894	AM04062
V_FOXO4_01	AM07022	AM08575	AM02807	AM05896	AM09968	AM10191	AM03698	AM03904	AM04186	AM04810	AM07452	AM08666	AM09453	AM10320	AM03113	AM03144	AM04697	AM05770	AM06127	AM11174	AM11203	AM11211	AM02766	AM03504	AM04031	AM04129	AM04477	AM04563	AM04568	AM05051	AM06452	AM07246	AM07352	AM08077	AM08724	AM10871	AM03106	AM03222	AM03303	AM08	AM03792	AM03891	AM04041	AM04062	AM04215	AM04273	AM04380	AM04476	AM04518
V_FOXP3_Q4	AM09924	AM11637	AM06567	AM12557	AM03504	AM04563	AM05051	AM06364	AM12426	AM03469	AM03891	AM05385	AM05852	AM06849	AM07655	AM07763	AM07859	AM07885	AM08316	AM09775	AM10192	AM11669	AM12659	AM02653	AM05381	AM05807	AM06612	AM08991	AM11858	AM03653	AM04837	AM07876	AM11839	AM02973	AM03041	AM05592	AM06649	AM07368	AM07709	AM08681	AM08771	AM09667	AM09953	AM10816	AM10943	AM12271	AM02744	AM03139	AM03508
V_FREAC2_01	AM05071	AM05896	AM09968	AM02694	AM03698	AM03904	AM05401	AM09453	AM10320	AM03868	AM04697	AM11203	AM11211	AM02766	AM03253	AM03820	AM04477	AM04563	AM04568	AM05201	AM06452	AM06595	AM07246	AM10536	AM11267	AM11466	AM03222	AM03276	AM03277	AM08	AM03792	AM03891	AM03894	AM03974	AM04041	AM04062	AM04284	AM04357	AM04476	AM04556	AM05048	AM05097	AM05342	AM05389	AM05624	AM05852	AM05868	AM06080	AM06181
V_FREAC3_01	AM11850	AM02807	AM05071	AM05896	AM08227	AM03904	AM04186	AM04810	AM05401	AM07452	AM08666	AM03604	AM03864	AM03985	AM04697	AM05770	AM06127	AM08768	AM11174	AM11203	AM11211	AM12557	AM02766	AM03352	AM03504	AM03820	AM04031	AM04129	AM04477	AM05201	AM06595	AM07246	AM08077	AM10536	AM11101	AM11466	AM02952	AM02971	AM03222	AM03231	AM03469	AM03773	AM03891	AM04026	AM04041	AM04284	AM04476	AM04692	AM04973
V_FREAC4_01	AM09924	AM05467	AM05896	AM09968	AM02880	AM03904	AM06281	AM03868	AM03985	AM04697	AM05182	AM08768	AM11211	AM02766	AM03504	AM03820	AM04031	AM04477	AM04563	AM04568	AM05201	AM06184	AM06364	AM06452	AM07246	AM07352	AM07740	AM09040	AM09440	AM10536	AM11267	AM11466	AM02971	AM03268	AM03303	AM03792	AM03891	AM04041	AM04062	AM04176	AM04476	AM04556	AM05048	AM05097	AM05385	AM05389	AM05868	AM06049	AM06222
V_FREAC7_01	AM07022	AM08575	AM02807	AM05071	AM05467	AM05896	AM08227	AM10191	AM02694	AM03979	AM04186	AM08666	AM09453	AM10320	AM03144	AM03864	AM03985	AM04697	AM05770	AM06127	AM08839	AM11203	AM11211	AM12557	AM02766	AM03253	AM03352	AM04031	AM04563	AM05201	AM05806	AM06364	AM07246	AM08077	AM08724	AM09040	AM09108	AM09440	AM10040	AM10871	AM11101	AM11267	AM11466	AM02971	AM03231	AM03268	AM03276	AM03277	AM03303
V_FXR_IR1_Q6	AM07022	AM09924	AM02807	AM02880	AM03698	AM04810	AM05401	AM11637	AM08839	AM03253	AM04563	AM06184	AM06364	AM07916	AM10536	AM11101	AM03222	AM03276	AM03277	AM03469	AM03686	AM03891	AM04476	AM04932	AM05048	AM05278	AM05506	AM05585	AM05852	AM06023	AM06377	AM06414	AM06478	AM06673	AM06998	AM07248	AM07282	AM07436	AM07763	AM07856	AM07859	AM08082	AM08316	AM08439	AM08814	AM09775	AM10192	AM11524	AM12169
V_GABP_B	AM08575	AM09924	AM05467	AM09968	AM10191	AM02694	AM02759	AM03203	AM03979	AM04810	AM05401	AM07997	AM03113	AM03985	AM06127	AM12557	AM03253	AM03352	AM03820	AM04563	AM04568	AM04605	AM06452	AM07246	AM07352	AM07916	AM08077	AM11656	AM12385	AM02952	AM03276	AM03277	AM03469	AM03894	AM04041	AM04062	AM04273	AM04357	AM04556	AM04692	AM04932	AM04973	AM05278	AM05475	AM05559	AM05585	AM05640	AM06181	AM06377
V_GATA1_04	AM07022	AM08575	AM09924	AM02807	AM04810	AM05401	AM07452	AM07997	AM08666	AM10320	AM11637	AM03144	AM03604	AM03864	AM03985	AM04697	AM05182	AM06567	AM06749	AM08768	AM08839	AM11203	AM03504	AM03820	AM04031	AM04563	AM04676	AM05051	AM06364	AM07246	AM09040	AM11656	AM02854	AM03268	AM08	AM03891	AM03894	AM04041	AM04176	AM04273	AM04380	AM04476	AM04556	AM05350	AM05852	AM05868	AM06080	AM06478	AM06631
V_GATA2_01	AM09924	AM03698	AM07997	AM11637	AM03864	AM05051	AM06364	AM07740	AM09040	AM12426	AM03268	AM03469	AM03792	AM03891	AM04176	AM04273	AM05272	AM05475	AM06352	AM06414	AM06673	AM06849	AM07406	AM07763	AM07859	AM08235	AM08316	AM08439	AM08660	AM09775	AM12465	AM12532	AM12659	AM02653	AM05807	AM06612	AM07444	AM11858	AM02697	AM05267	AM06239	AM07876	AM09709	AM10759	AM11917	AM06855	AM07368	AM08408	AM08771
V_GATA3_01	AM07022	AM02759	AM03698	AM04810	AM11637	AM03144	AM03604	AM03985	AM06567	AM06749	AM08839	AM03820	AM04605	AM05051	AM05806	AM06364	AM06595	AM07246	AM07740	AM07916	AM09040	AM10871	AM11656	AM12426	AM03268	AM03792	AM03891	AM04176	AM04273	AM05411	AM05506	AM05543	AM06478	AM06998	AM07248	AM07406	AM07859	AM08233	AM08235	AM08660	AM09675	AM09877	AM10192	AM10498	AM10518	AM10718	AM10957	AM11006	AM11410
V_GATA4_Q3	AM11850	AM03698	AM03904	AM05401	AM06281	AM07997	AM11637	AM03144	AM05182	AM11487	AM04031	AM04563	AM04568	AM04605	AM05051	AM05201	AM06364	AM06595	AM07246	AM07916	AM08724	AM09108	AM10536	AM11101	AM03196	AM03268	AM08	AM03686	AM03891	AM03894	AM04041	AM04476	AM04518	AM04932	AM04973	AM05278	AM05475	AM05640	AM05666	AM05852	AM06080	AM06181	AM06414	AM06478	AM06631	AM07014	AM07248	AM07406	AM07885
V_GATA6_01	AM03632	AM07022	AM09924	AM05896	AM08310	AM02694	AM02759	AM03698	AM05401	AM07997	AM08666	AM11637	AM03144	AM03864	AM03985	AM05182	AM08839	AM11174	AM03820	AM04031	AM04568	AM05051	AM05201	AM06452	AM06595	AM07246	AM07740	AM08077	AM08724	AM11656	AM12426	AM02854	AM02952	AM03469	AM03792	AM04176	AM04273	AM04380	AM04463	AM04556	AM04692	AM05048	AM05385	AM05666	AM06049	AM06080	AM06181	AM06222	AM06478
V_GATA_Q6	AM07022	AM08575	AM09924	AM02807	AM05896	AM08310	AM09968	AM10191	AM02694	AM03698	AM03979	AM07452	AM07997	AM11637	AM03113	AM03144	AM03604	AM03864	AM03985	AM04697	AM06127	AM06567	AM08839	AM11174	AM02766	AM03352	AM03820	AM04031	AM04477	AM04568	AM04605	AM04676	AM05806	AM06184	AM06364	AM06595	AM08077	AM09040	AM09188	AM10150	AM10871	AM11656	AM02854	AM02971	AM03106	AM03196	AM03231	AM03268	AM03580
V_GCM_Q2	AM09924	AM02880	AM03698	AM07997	AM11637	AM06567	AM03504	AM04563	AM05051	AM06364	AM11656	AM12426	AM03469	AM03891	AM04273	AM05475	AM07672	AM07763	AM08235	AM08439	AM09877	AM10192	AM11384	AM11669	AM12406	AM12532	AM05807	AM06612	AM08991	AM11858	AM03653	AM04837	AM05267	AM07876	AM09709	AM11480	AM11839	AM03041	AM05592	AM06649	AM06855	AM07368	AM08408	AM08681	AM08771	AM09667	AM09953	AM02744	AM03139
V_GCNF_01	AM09924	AM05071	AM08227	AM02759	AM03203	AM03979	AM05401	AM06281	AM06577	AM07452	AM06567	AM11203	AM03504	AM03820	AM04031	AM04563	AM04568	AM04676	AM05201	AM05806	AM06452	AM10536	AM11466	AM03196	AM03469	AM03686	AM03792	AM03894	AM04215	AM04380	AM04426	AM04973	AM05278	AM05342	AM05350	AM05411	AM05559	AM05640	AM05815	AM06049	AM06181	AM06222	AM06352	AM06478	AM06483	AM07231	AM07856	AM07885	AM08082
V_GR_01	AM03632	AM07997	AM11637	AM03604	AM06749	AM11174	AM04563	AM04676	AM07352	AM07740	AM09040	AM11656	AM12426	AM02854	AM03231	AM03686	AM03792	AM03891	AM05475	AM05815	AM05868	AM06049	AM06181	AM06352	AM07038	AM07672	AM07763	AM08235	AM08316	AM08439	AM08774	AM09980	AM10192	AM11246	AM11636	AM11669	AM12025	AM12169	AM12213	AM12275	AM12311	AM12678	AM05807	AM03567	AM03653	AM04837	AM06420	AM10361	AM11480
V_GRE_C	AM03698	AM03864	AM03985	AM12557	AM04568	AM05806	AM07916	AM02965	AM03303	AM03773	AM04026	AM04215	AM05272	AM05506	AM05852	AM06352	AM06719	AM07282	AM08281	AM08660	AM11883	AM12022	AM12115	AM12169	AM12476	AM05807	AM06612	AM10361	AM03384	AM08771	AM09243	AM12207	AM03508	AM11041	AM02977	AM03087	AM03179	AM04023	AM04226	AM05169	AM05302	AM06289	AM07269	AM07598	AM07612	AM07637	AM07799	AM07926	AM07933
V_HAND1E47_01	AM07022	AM09924	AM11850	AM03698	AM11637	AM06567	AM03504	AM04129	AM04563	AM05051	AM06364	AM07740	AM09040	AM11656	AM12426	AM03268	AM03773	AM03891	AM04284	AM05272	AM06049	AM06483	AM06673	AM06719	AM06778	AM07763	AM07859	AM08338	AM08439	AM08546	AM09234	AM10164	AM10681	AM10947	AM12131	AM12169	AM12406	AM04993	AM05807	AM06612	AM11858	AM04837	AM05267	AM07876	AM11480	AM11839	AM02695	AM02973	AM05592
V_HEB_Q6	AM09924	AM03698	AM11637	AM06567	AM06749	AM03504	AM04563	AM06364	AM07740	AM09040	AM10536	AM12426	AM03469	AM03891	AM04853	AM05640	AM06483	AM07248	AM07672	AM07763	AM07795	AM07859	AM08235	AM09361	AM10164	AM10957	AM11246	AM11669	AM12307	AM02653	AM06801	AM04123	AM05807	AM06612	AM07791	AM04837	AM04851	AM05267	AM06420	AM10361	AM11480	AM11839	AM05592	AM06649	AM06855	AM07368	AM08771	AM09667	AM09953
V_HES1_Q2	AM09924	AM02880	AM11637	AM06567	AM03504	AM04563	AM05051	AM06364	AM09040	AM12426	AM02952	AM03268	AM03469	AM03891	AM05411	AM06849	AM07282	AM07763	AM07859	AM11246	AM11669	AM12025	AM02653	AM04993	AM05807	AM06612	AM08991	AM11858	AM04837	AM04851	AM05267	AM06420	AM07876	AM09709	AM11480	AM11839	AM03041	AM05592	AM06855	AM07368	AM08681	AM08771	AM08773	AM09953	AM10789	AM10816	AM12271	AM02744	AM03139
V_HFH3_01	AM03632	AM07022	AM11850	AM02807	AM05071	AM05467	AM05896	AM08227	AM09968	AM10191	AM02694	AM03979	AM04810	AM07452	AM08666	AM03144	AM03604	AM03864	AM03868	AM03985	AM04697	AM05770	AM06127	AM06567	AM08839	AM11174	AM11203	AM11211	AM02766	AM03253	AM03352	AM04031	AM04477	AM05201	AM07246	AM07352	AM08724	AM09040	AM09108	AM09440	AM10871	AM11466	AM11656	AM12385	AM12426	AM02854	AM02952	AM03222	AM03268
V_HFH4_01	AM03632	AM08575	AM05896	AM03698	AM03904	AM06281	AM07997	AM08666	AM10320	AM03144	AM03604	AM03868	AM05770	AM06567	AM06749	AM08839	AM11211	AM12557	AM02766	AM03820	AM04031	AM04129	AM04568	AM06184	AM06595	AM07246	AM07352	AM07740	AM08724	AM09108	AM09440	AM10871	AM11466	AM11656	AM12385	AM12426	AM03303	AM03686	AM03773	AM03792	AM04041	AM04176	AM04273	AM04284	AM04426	AM04463	AM04518	AM04932	AM05048
V_HIF1_Q3	AM09924	AM02880	AM03698	AM06281	AM07452	AM11637	AM03144	AM03868	AM06567	AM12557	AM03504	AM04563	AM11656	AM02971	AM03469	AM03891	AM04284	AM06414	AM06849	AM07403	AM07672	AM07763	AM08316	AM10192	AM11682	AM12406	AM12532	AM12659	AM02653	AM05807	AM06612	AM07444	AM11858	AM03059	AM04837	AM04851	AM05267	AM09709	AM11480	AM11839	AM05592	AM06855	AM07368	AM08408	AM08681	AM08771	AM08935	AM09667	AM09953
V_HLF_01	AM08575	AM09924	AM11850	AM05071	AM08227	AM08310	AM09968	AM10191	AM02880	AM03698	AM03904	AM10320	AM11637	AM03144	AM05182	AM06127	AM08768	AM11211	AM02766	AM03253	AM03504	AM03820	AM04031	AM04477	AM04568	AM05201	AM05806	AM06184	AM06595	AM07352	AM07740	AM07916	AM08077	AM09040	AM09108	AM09440	AM10536	AM12426	AM03231	AM03276	AM03277	AM03303	AM03773	AM03891	AM03894	AM03974	AM04041	AM04062	AM04215
V_HMEF2_Q6	AM03632	AM08575	AM02807	AM05071	AM08227	AM10191	AM03203	AM03698	AM03904	AM03979	AM04810	AM07452	AM08666	AM09453	AM10320	AM03144	AM03604	AM03864	AM03985	AM04697	AM05770	AM05895	AM06234	AM06567	AM06749	AM08768	AM08839	AM11203	AM12557	AM02766	AM04031	AM04563	AM04605	AM04676	AM05201	AM06452	AM06595	AM07246	AM07916	AM09040	AM09440	AM10536	AM11267	AM12426	AM02971	AM03469	AM03686	AM03773	AM03891
V_HMGIY_Q3	AM07022	AM08575	AM02807	AM05071	AM08227	AM08310	AM09968	AM10191	AM02694	AM04186	AM07452	AM08666	AM10320	AM11637	AM03144	AM03604	AM03985	AM05182	AM08768	AM08839	AM11203	AM12557	AM03352	AM03820	AM04031	AM04605	AM05201	AM06184	AM06452	AM06595	AM07740	AM07916	AM08077	AM11101	AM11267	AM12426	AM02971	AM03196	AM03231	AM03303	AM08	AM03469	AM03686	AM03792	AM03891	AM03894	AM03974	AM04026	AM04062
V_HNF1_Q6_01	AM07022	AM08575	AM09924	AM02807	AM08310	AM02694	AM03979	AM07452	AM08666	AM10320	AM11637	AM03144	AM06127	AM06749	AM08768	AM11203	AM11211	AM12557	AM02766	AM03253	AM03504	AM03820	AM04676	AM05051	AM05201	AM06452	AM06595	AM09440	AM10040	AM10536	AM02971	AM03276	AM03277	AM03303	AM03469	AM03891	AM03894	AM03974	AM04062	AM04215	AM04284	AM04463	AM04476	AM04518	AM04556	AM04932	AM05048	AM05097	AM05272
V_HNF3_Q6_01	AM07022	AM02807	AM08310	AM03904	AM04810	AM07452	AM08666	AM10320	AM11637	AM03144	AM03868	AM04697	AM06234	AM08839	AM03253	AM03504	AM04031	AM04563	AM04568	AM05201	AM06364	AM06452	AM07246	AM07740	AM08724	AM10871	AM11466	AM12426	AM03222	AM03276	AM03277	AM03303	AM03792	AM03891	AM04062	AM04215	AM04556	AM04932	AM05048	AM05342	AM05389	AM05585	AM05852	AM05868	AM06080	AM06181	AM06222	AM07231	AM07248
V_HNF3ALPHA_Q6	AM03632	AM07022	AM08575	AM09924	AM02807	AM05071	AM05467	AM05896	AM10191	AM02759	AM03904	AM04810	AM06281	AM07452	AM07997	AM08666	AM09453	AM10320	AM03144	AM03604	AM03868	AM03985	AM04697	AM05182	AM05770	AM06234	AM06567	AM08768	AM08839	AM11174	AM11203	AM11211	AM12557	AM02766	AM04031	AM04477	AM04563	AM04568	AM04605	AM05201	AM06184	AM06452	AM06595	AM07246	AM07352	AM08724	AM09440	AM10871	AM11656
V_HNF4_Q6	AM09924	AM02880	AM03698	AM05182	AM06749	AM05051	AM06364	AM12426	AM03268	AM03792	AM03891	AM04973	AM06352	AM06414	AM06483	AM08316	AM08439	AM08512	AM10192	AM10718	AM11246	AM12659	AM05381	AM05807	AM06612	AM07444	AM07791	AM11858	AM02697	AM04837	AM10361	AM10759	AM11839	AM02695	AM02973	AM03041	AM05592	AM06649	AM07368	AM07709	AM08408	AM08681	AM09357	AM09667	AM09953	AM10789	AM10943	AM12271	AM02744
V_HNF4ALPHA_Q6	AM09924	AM11850	AM02807	AM08310	AM09968	AM04810	AM05401	AM06281	AM11637	AM03868	AM05182	AM06749	AM11203	AM03820	AM04563	AM04568	AM04676	AM05201	AM06364	AM12426	AM03268	AM03469	AM03891	AM04380	AM05272	AM06778	AM06849	AM07672	AM07763	AM07885	AM08235	AM09010	AM09675	AM10192	AM10718	AM11246	AM11669	AM12022	AM12081	AM12275	AM12311	AM12406	AM12642	AM02653	AM05381	AM05807	AM06612	AM07791	AM08991
V_HNF6_Q6	AM08575	AM09924	AM11850	AM02807	AM05071	AM08227	AM09968	AM10191	AM02759	AM03203	AM03904	AM04186	AM05401	AM06281	AM07452	AM09453	AM10320	AM11637	AM03144	AM03604	AM03985	AM04697	AM05182	AM05770	AM08768	AM08839	AM11211	AM11487	AM03253	AM03352	AM03504	AM04031	AM04129	AM04605	AM04676	AM05201	AM06452	AM07352	AM07740	AM08724	AM09440	AM02952	AM02971	AM03222	AM03276	AM03277	AM03303	AM03469	AM03792
V_HOXA4_Q2	AM07022	AM08575	AM02807	AM08310	AM02694	AM03698	AM03979	AM04186	AM07452	AM08666	AM10320	AM11637	AM03985	AM04697	AM05770	AM06127	AM08768	AM08839	AM11203	AM11487	AM12557	AM03820	AM04129	AM04605	AM05051	AM05201	AM06184	AM06364	AM06452	AM07246	AM07352	AM07916	AM08077	AM11466	AM02971	AM03733	AM03891	AM04215	AM04284	AM04426	AM04463	AM04476	AM04556	AM05048	AM05278	AM05342	AM05350	AM05385	AM05475
V_HSF1_01	AM09968	AM10191	AM03203	AM04186	AM11637	AM03144	AM03604	AM05182	AM11174	AM03253	AM03504	AM03820	AM04563	AM04568	AM05051	AM07916	AM10871	AM11466	AM03276	AM03277	AM03469	AM03891	AM03894	AM04176	AM04463	AM04973	AM05350	AM05389	AM05411	AM05585	AM05852	AM06849	AM07014	AM07436	AM07672	AM07763	AM08235	AM08439	AM08512	AM08582	AM08814	AM08920	AM09152	AM09675	AM09703	AM09980	AM10192	AM10718	AM11112
V_HSF2_01	AM05467	AM04186	AM11637	AM03604	AM11174	AM03253	AM03504	AM03820	AM04563	AM04568	AM05051	AM07916	AM08077	AM11466	AM02952	AM03276	AM03277	AM03303	AM03469	AM03686	AM03792	AM03891	AM03894	AM04176	AM04215	AM04357	AM04463	AM04692	AM04973	AM05350	AM05385	AM05389	AM05411	AM05506	AM05585	AM05852	AM06849	AM07436	AM07763	AM08235	AM08316	AM08439	AM08512	AM08920	AM09010	AM09152	AM09675	AM09703	AM09980
V_HSF_Q6	AM03632	AM09924	AM03203	AM11637	AM06567	AM11174	AM03504	AM04563	AM04605	AM05051	AM07740	AM09040	AM12426	AM02952	AM03196	AM03268	AM03891	AM04176	AM04476	AM04692	AM05385	AM05475	AM05506	AM05640	AM06023	AM07763	AM08008	AM08316	AM08439	AM08512	AM08546	AM08920	AM09675	AM09877	AM10192	AM10718	AM11246	AM11410	AM11669	AM12115	AM12275	AM12495	AM12659	AM05849	AM10071	AM02653	AM05381	AM05807	AM06612
V_ICSBP_Q6	AM08575	AM09924	AM05071	AM05896	AM08310	AM09968	AM10191	AM04186	AM07997	AM08666	AM10320	AM11637	AM03985	AM05182	AM06234	AM06567	AM08768	AM08839	AM11174	AM11203	AM11211	AM02766	AM03820	AM04477	AM05806	AM06364	AM07352	AM08077	AM08724	AM10536	AM02971	AM03268	AM03303	AM03686	AM03891	AM04041	AM04426	AM04463	AM04476	AM04518	AM05272	AM05385	AM05389	AM05411	AM05475	AM05543	AM05559	AM05585	AM05640
V_IPF1_Q4_01	AM08310	AM07997	AM08666	AM11637	AM05770	AM06749	AM08768	AM08839	AM04031	AM04477	AM04563	AM05051	AM06364	AM07246	AM07352	AM07740	AM08077	AM12426	AM03891	AM03974	AM04062	AM04556	AM04692	AM04932	AM05389	AM05559	AM05640	AM06222	AM06483	AM07859	AM07885	AM08008	AM08235	AM08439	AM08512	AM08546	AM08582	AM08920	AM09152	AM09775	AM09980	AM10192	AM10498	AM11112	AM11669	AM11682	AM11737	AM12498	AM10071
V_IRF1_01	AM08575	AM09924	AM11850	AM05071	AM08310	AM07997	AM08666	AM10320	AM11637	AM03868	AM04697	AM06127	AM06567	AM08839	AM11203	AM11211	AM03253	AM03352	AM03820	AM04563	AM05201	AM07352	AM07740	AM09440	AM11101	AM11656	AM02952	AM02971	AM03268	AM03276	AM03277	AM03303	AM03792	AM04026	AM04062	AM04176	AM04273	AM04284	AM04380	AM04476	AM04973	AM05278	AM05342	AM05350	AM05543	AM05852	AM05868	AM06049	AM06181
V_IRF7_01	AM07022	AM08575	AM11850	AM05071	AM05467	AM09968	AM02694	AM03203	AM04186	AM04810	AM07997	AM08666	AM10320	AM11637	AM03604	AM03864	AM04697	AM05182	AM06127	AM06234	AM06567	AM08768	AM11203	AM12557	AM03352	AM03820	AM04563	AM05201	AM05806	AM07246	AM07740	AM08077	AM11101	AM11267	AM11656	AM03196	AM03222	AM03231	AM03268	AM08	AM03686	AM04176	AM04357	AM04426	AM04476	AM04518	AM04556	AM04973	AM05048
V_IRF_Q6_01	AM08575	AM11850	AM05071	AM05467	AM08310	AM09968	AM10191	AM03203	AM04186	AM04810	AM05401	AM06281	AM08666	AM10320	AM03144	AM03868	AM05182	AM06127	AM06749	AM08768	AM11203	AM11211	AM11487	AM12557	AM03820	AM04568	AM05201	AM05806	AM06452	AM07352	AM08077	AM09040	AM09108	AM09440	AM11101	AM11267	AM02952	AM02971	AM03196	AM03222	AM03231	AM03268	AM03303	AM03469	AM04026	AM04041	AM04062	AM04215	AM04357
V_ISRE_01	AM05071	AM10191	AM02694	AM05401	AM07997	AM08666	AM09453	AM10320	AM11637	AM03864	AM05182	AM05770	AM06234	AM06567	AM11203	AM11211	AM03352	AM03820	AM05051	AM05806	AM07246	AM07352	AM07740	AM09040	AM11101	AM11466	AM12385	AM02971	AM03196	AM03268	AM03303	AM03891	AM04041	AM04062	AM04380	AM04476	AM04518	AM04556	AM05048	AM05272	AM05278	AM05411	AM05506	AM05815	AM05852	AM06049	AM06181	AM06849	AM06998
V_KROX_Q6	AM09924	AM02880	AM04186	AM04810	AM11637	AM03144	AM03604	AM03864	AM11487	AM03504	AM04563	AM06364	AM07740	AM08724	AM12426	AM03268	AM03469	AM03792	AM03891	AM04973	AM05278	AM05350	AM05411	AM05475	AM06673	AM07406	AM07672	AM07763	AM07859	AM08439	AM08595	AM08660	AM09675	AM09849	AM09877	AM10192	AM10912	AM10957	AM10960	AM11246	AM11410	AM11636	AM11669	AM11682	AM12115	AM12406	AM12476	AM12659	AM06801
V_LBP1_Q6	AM09924	AM02880	AM07997	AM11637	AM06567	AM11174	AM11487	AM03504	AM04563	AM05051	AM06364	AM07740	AM09040	AM09108	AM10536	AM12426	AM03268	AM03469	AM03891	AM04853	AM05342	AM05640	AM06849	AM07248	AM07672	AM07763	AM07795	AM07859	AM08235	AM09361	AM09877	AM11669	AM12307	AM12532	AM12659	AM02653	AM05807	AM06612	AM08991	AM11858	AM03653	AM04837	AM04851	AM05267	AM06420	AM11480	AM11839	AM11917	AM05592
V_LEF1_Q2	AM03632	AM05467	AM05896	AM08227	AM08310	AM09968	AM10191	AM02694	AM03203	AM03904	AM04186	AM05401	AM06281	AM11637	AM03604	AM03868	AM06749	AM08768	AM08839	AM11174	AM11203	AM11487	AM12557	AM03253	AM03352	AM04129	AM05201	AM05806	AM06184	AM06452	AM06595	AM07246	AM07740	AM08724	AM09440	AM10536	AM11267	AM11466	AM12426	AM02971	AM03196	AM03276	AM03277	AM03469	AM03686	AM03773	AM03792	AM03891	AM04273
V_LEF1TCF1_Q4	AM03632	AM09924	AM11850	AM02807	AM05896	AM08227	AM08310	AM09968	AM02694	AM03904	AM04186	AM05401	AM09453	AM11637	AM05770	AM06567	AM08768	AM11487	AM03253	AM03352	AM03820	AM04477	AM04563	AM04568	AM05051	AM05806	AM06184	AM06364	AM06595	AM07916	AM09440	AM10536	AM11656	AM12426	AM03196	AM03276	AM03277	AM08	AM03686	AM03891	AM03894	AM04273	AM04556	AM04973	AM05411	AM05475	AM05506	AM05559	AM05666
V_LFA1_Q6	AM09924	AM02880	AM03698	AM07997	AM11637	AM06567	AM04563	AM06364	AM12426	AM03268	AM03891	AM05272	AM05475	AM05666	AM07672	AM07763	AM07859	AM08316	AM09775	AM10192	AM11669	AM12406	AM02653	AM05381	AM05807	AM06612	AM07444	AM08991	AM11858	AM04837	AM04851	AM07034	AM11480	AM11839	AM02973	AM05592	AM06649	AM06855	AM07368	AM08771	AM09953	AM10816	AM12271	AM02723	AM02744	AM03139	AM03508	AM03575	AM03920
V_LHX3_01	AM07022	AM08575	AM11850	AM02807	AM05071	AM05467	AM05896	AM08227	AM08310	AM02694	AM02880	AM03904	AM03979	AM04186	AM04810	AM05401	AM06281	AM07452	AM07997	AM08666	AM10320	AM03144	AM03985	AM05182	AM05770	AM06127	AM06234	AM06567	AM06749	AM08768	AM08839	AM11174	AM12557	AM03253	AM03820	AM04563	AM04605	AM05201	AM05806	AM06184	AM06452	AM07246	AM07916	AM08077	AM08724	AM09040	AM09108	AM09440	AM11101
V_LMO2COM_02	AM07022	AM08575	AM09924	AM11850	AM05896	AM08310	AM05401	AM07452	AM07997	AM08666	AM11637	AM03604	AM05182	AM06234	AM11203	AM03504	AM03820	AM04477	AM04605	AM05051	AM05806	AM06364	AM06595	AM11267	AM11466	AM11656	AM02952	AM03268	AM03469	AM03580	AM03686	AM03792	AM03894	AM04041	AM04176	AM04463	AM04556	AM04692	AM05048	AM05385	AM05411	AM05475	AM05666	AM06049	AM06080	AM06181	AM06222	AM06352	AM06414
V_LUN1_01	AM03253	AM04477	AM05051	AM08077	AM10536	AM03196	AM03276	AM03277	AM05475	AM05640	AM08281	AM08755	AM11883	AM12169	AM12498	AM12529	AM04831	AM07385	AM07598	AM08995	AM09144	AM11120	AM12820	AM06947	AM02815	AM03056	AM04472	AM06884	AM06914	AM08025	AM08274	AM08372	AM08612	AM10708	AM11038	AM11522	AM11549	AM12193	AM12697	AM02905	AM02914	AM04607	AM05377	AM06020	AM07127	AM07218	AM07541	AM07697	AM02808
V_LXR_DR4_Q3	AM09924	AM05896	AM02880	AM03698	AM04810	AM06567	AM11487	AM03504	AM04676	AM07740	AM12426	AM02952	AM03469	AM03891	AM05389	AM05585	AM06849	AM07672	AM07763	AM08316	AM08660	AM08920	AM08993	AM09703	AM09775	AM09980	AM10749	AM10912	AM11682	AM12025	AM12406	AM05849	AM02653	AM05807	AM06612	AM07444	AM08991	AM11858	AM03653	AM04851	AM05012	AM05267	AM06239	AM07876	AM09183	AM09709	AM11839	AM02973	AM03041
V_MAF_Q6_01	AM09924	AM02880	AM04810	AM11637	AM03604	AM11487	AM12557	AM03504	AM04563	AM05051	AM07246	AM07740	AM07916	AM12426	AM03469	AM03891	AM04273	AM04463	AM05272	AM05389	AM05475	AM05841	AM06414	AM07672	AM07795	AM07859	AM08316	AM08993	AM09775	AM11246	AM11669	AM12169	AM12532	AM02653	AM03743	AM05381	AM05807	AM06612	AM07444	AM07791	AM08991	AM11858	AM03059	AM04837	AM05066	AM06420	AM07034	AM07876	AM10361
V_MAX_01	AM09924	AM11850	AM08310	AM02880	AM03698	AM04810	AM07452	AM11637	AM03868	AM06234	AM06749	AM08839	AM11174	AM03352	AM03504	AM04031	AM04477	AM04563	AM04605	AM04676	AM05051	AM06452	AM07740	AM08077	AM09440	AM11656	AM12426	AM02971	AM03773	AM03891	AM03894	AM03974	AM04041	AM04357	AM05411	AM05475	AM05666	AM05815	AM05852	AM06080	AM06478	AM06631	AM06673	AM06849	AM07436	AM07672	AM08281	AM08512	AM08660
V_MAZ_Q6	AM03632	AM09924	AM02759	AM03698	AM04810	AM07997	AM11637	AM06749	AM11203	AM11487	AM12557	AM03504	AM04605	AM07246	AM07916	AM09108	AM02952	AM03268	AM03792	AM03891	AM04692	AM05097	AM05350	AM05389	AM05475	AM05543	AM05585	AM05852	AM06478	AM07672	AM07763	AM07859	AM08439	AM08660	AM08774	AM08993	AM09849	AM09877	AM10718	AM10912	AM11246	AM11410	AM11669	AM11682	AM12115	AM12307	AM12406	AM12476	AM12529
V_MAZR_01	AM09924	AM05071	AM05467	AM05896	AM10191	AM02880	AM04810	AM07452	AM03985	AM06749	AM04568	AM04676	AM05806	AM06595	AM07246	AM07740	AM07916	AM09108	AM11656	AM02952	AM03469	AM03792	AM03891	AM03894	AM04026	AM04284	AM04692	AM04973	AM05097	AM05278	AM05350	AM05385	AM05411	AM05475	AM05543	AM05585	AM05666	AM05852	AM06673	AM06719	AM07406	AM07672	AM07763	AM07859	AM08316	AM08439	AM08512	AM08546	AM08582
V_MEF2_04	AM11850	AM05071	AM05896	AM03979	AM04810	AM06281	AM10320	AM03604	AM04697	AM11203	AM03820	AM04031	AM04568	AM06452	AM06595	AM03891	AM04062	AM04273	AM04380	AM04556	AM05389	AM05475	AM05559	AM06631	AM07885	AM08582	AM08660	AM09361	AM09443	AM09775	AM12642	AM07242	AM05381	AM08136	AM05012	AM10810	AM03384	AM07709	AM09953	AM11041	AM11724	AM04337	AM04394	AM04678	AM05157	AM05357	AM06889	AM07117	AM08643
V_MEIS1_01	AM09924	AM02759	AM02880	AM05401	AM08666	AM11637	AM11211	AM03504	AM04563	AM04568	AM05806	AM07740	AM10536	AM11101	AM11267	AM12385	AM12426	AM02952	AM03891	AM04273	AM04380	AM04518	AM05272	AM05385	AM05389	AM05441	AM05640	AM05852	AM06414	AM06478	AM06483	AM07763	AM07859	AM08082	AM08338	AM08637	AM08774	AM08993	AM09010	AM09970	AM10681	AM11384	AM11636	AM12034	AM12213	AM12406	AM12642	AM02653	AM06801
V_MEIS1AHOXA9_01	AM07022	AM09924	AM05896	AM08227	AM08310	AM02880	AM03979	AM05401	AM07997	AM10320	AM03604	AM05770	AM06127	AM06234	AM06567	AM04031	AM04563	AM05051	AM05201	AM05806	AM06452	AM06595	AM08724	AM10536	AM12385	AM03268	AM03303	AM08	AM03894	AM04026	AM04215	AM04284	AM04380	AM04973	AM05048	AM05097	AM05342	AM05506	AM05543	AM05559	AM05640	AM05868	AM06080	AM06222	AM06631	AM06778	AM06849	AM07014	AM07763
V_MEIS1BHOXA9_02	AM05467	AM08310	AM02880	AM05401	AM06281	AM07452	AM09453	AM11637	AM03985	AM05182	AM06127	AM06234	AM06567	AM03253	AM04563	AM05806	AM06595	AM07352	AM10536	AM11656	AM02971	AM03231	AM03268	AM03276	AM03277	AM03303	AM03792	AM03894	AM03974	AM04026	AM04380	AM04463	AM04973	AM05097	AM05272	AM05342	AM05506	AM05559	AM05640	AM05666	AM05852	AM06080	AM06352	AM06483	AM07038	AM07231	AM07436	AM07856	AM08082
V_MIF1_01	AM09924	AM03698	AM11637	AM03504	AM04563	AM05051	AM06364	AM12426	AM03268	AM03469	AM03891	AM06483	AM06849	AM07763	AM08235	AM08660	AM09234	AM09980	AM10192	AM10718	AM11112	AM11246	AM11410	AM11669	AM02653	AM05381	AM05807	AM06612	AM11858	AM03567	AM04837	AM04851	AM05267	AM09183	AM09709	AM11839	AM05592	AM06855	AM07368	AM08681	AM08771	AM09953	AM10789	AM12271	AM02744	AM03508	AM03575	AM03790	AM04095
V_MRF2_01	AM09924	AM07997	AM11637	AM08768	AM11211	AM03504	AM03820	AM04563	AM05051	AM06364	AM07246	AM07916	AM10536	AM03106	AM03268	AM03891	AM03974	AM04273	AM05475	AM05624	AM05868	AM06049	AM06414	AM07231	AM07403	AM07655	AM07763	AM07856	AM08008	AM08439	AM08755	AM09010	AM10192	AM11006	AM11246	AM11669	AM11883	AM12022	AM12115	AM12532	AM10071	AM02653	AM03743	AM05807	AM06612	AM07791	AM08136	AM08991	AM11858
V_MTF1_Q4	AM09924	AM10191	AM02759	AM02880	AM04810	AM05401	AM07997	AM06567	AM11203	AM11211	AM03504	AM04563	AM04676	AM06364	AM07740	AM03222	AM03469	AM03891	AM05411	AM05475	AM06478	AM07672	AM07763	AM08660	AM09152	AM11246	AM11384	AM11410	AM11669	AM12025	AM12406	AM04993	AM05381	AM06612	AM07791	AM08991	AM03059	AM04837	AM05267	AM06348	AM09709	AM10759	AM11480	AM11839	AM05592	AM06855	AM07368	AM08681	AM08771
V_MYB_Q5_01	AM09924	AM02759	AM03698	AM11637	AM06567	AM04676	AM05051	AM10536	AM12426	AM03268	AM03891	AM06414	AM06849	AM07763	AM07859	AM08235	AM08439	AM08660	AM09703	AM09775	AM10749	AM11112	AM11669	AM12275	AM12495	AM02653	AM06801	AM03743	AM05381	AM05807	AM06612	AM07444	AM11858	AM03567	AM03653	AM04837	AM04851	AM06420	AM07876	AM10361	AM11480	AM11839	AM11917	AM03624	AM05592	AM06855	AM07368	AM08681	AM08935
V_MYC_Q2	AM09924	AM11850	AM02880	AM07997	AM11637	AM03868	AM06127	AM06234	AM06567	AM03504	AM04477	AM07740	AM07916	AM09040	AM03469	AM03686	AM03891	AM04041	AM04357	AM05385	AM05411	AM05543	AM06414	AM07403	AM07672	AM07763	AM08226	AM08235	AM08316	AM08512	AM08993	AM09363	AM09980	AM10192	AM10498	AM11112	AM11246	AM11524	AM11669	AM12131	AM12169	AM05849	AM04993	AM05807	AM06612	AM07444	AM03059	AM04851	AM05267
V_MYCMAX_01	AM08575	AM09924	AM11850	AM05071	AM08310	AM03203	AM03698	AM04186	AM04810	AM05401	AM11637	AM03868	AM05182	AM06234	AM06749	AM11203	AM12557	AM03352	AM03504	AM04031	AM04563	AM08077	AM09040	AM09440	AM11656	AM12426	AM02952	AM02971	AM03469	AM03773	AM03792	AM03891	AM03894	AM03974	AM04041	AM04357	AM05411	AM05475	AM05506	AM05585	AM05666	AM05815	AM06049	AM06181	AM06478	AM06673	AM06849	AM07038	AM07231
V_MYOD_Q6_01	AM09924	AM02880	AM03698	AM11637	AM03864	AM06567	AM11487	AM03504	AM04563	AM05051	AM09040	AM12426	AM02952	AM03469	AM03891	AM05350	AM05475	AM05640	AM06483	AM06849	AM07248	AM07763	AM07859	AM08316	AM09703	AM10192	AM10957	AM11246	AM11384	AM11669	AM12115	AM02653	AM06801	AM05807	AM06612	AM07444	AM08991	AM11858	AM03653	AM04837	AM05267	AM06420	AM10361	AM11480	AM11839	AM05592	AM06855	AM07368	AM08771
V_MYOGNF1_01	AM09924	AM02880	AM07997	AM11637	AM06567	AM11487	AM04676	AM05051	AM06364	AM07740	AM12426	AM02952	AM03469	AM03686	AM03891	AM06414	AM06849	AM07403	AM07763	AM08660	AM10192	AM10718	AM11246	AM11410	AM11669	AM06801	AM05381	AM05807	AM06612	AM08991	AM04837	AM05267	AM09709	AM11480	AM11839	AM03041	AM05592	AM06855	AM07368	AM08681	AM08771	AM09953	AM12271	AM02744	AM03139	AM03508	AM03575	AM03790	AM04799
V_MZF1_01	AM03632	AM09924	AM03203	AM03698	AM04810	AM07997	AM11637	AM06749	AM12557	AM07246	AM07740	AM07916	AM08077	AM08724	AM02952	AM02971	AM03268	AM03469	AM03773	AM03792	AM03891	AM04692	AM04973	AM05350	AM05411	AM05475	AM05543	AM05585	AM05666	AM06719	AM06778	AM07248	AM07282	AM07406	AM07672	AM07763	AM08660	AM08774	AM09234	AM09775	AM09849	AM09877	AM10718	AM11112	AM11410	AM11669	AM11682	AM12115	AM12529
V_NCX_01	AM09924	AM03698	AM07997	AM11637	AM06567	AM05051	AM07740	AM12426	AM03891	AM05475	AM07672	AM07763	AM09775	AM10192	AM11669	AM02653	AM05807	AM06612	AM07444	AM11858	AM04837	AM05267	AM06420	AM07876	AM11480	AM11839	AM11917	AM02973	AM05592	AM06649	AM06855	AM07368	AM09667	AM09953	AM10816	AM12271	AM02723	AM02744	AM03139	AM03575	AM03790	AM04095	AM04799	AM05525	AM05633	AM06782	AM07576	AM07852	AM08474
V_NERF_Q2	AM09924	AM02759	AM07997	AM03868	AM06567	AM04563	AM07740	AM09040	AM10536	AM12426	AM03469	AM03891	AM05272	AM06849	AM07406	AM07672	AM07763	AM07859	AM08235	AM10192	AM11682	AM12307	AM02653	AM05381	AM05807	AM06612	AM08991	AM04851	AM05267	AM06420	AM07876	AM11480	AM11839	AM02973	AM03041	AM05592	AM07368	AM08408	AM08681	AM08771	AM08935	AM09357	AM09953	AM10943	AM12271	AM02744	AM03139	AM03508	AM03575
V_NF1_Q6_01	AM09924	AM02759	AM02880	AM03698	AM03979	AM06567	AM11174	AM03504	AM04563	AM05051	AM06364	AM07740	AM08077	AM12426	AM03268	AM03469	AM03792	AM03891	AM05666	AM06414	AM07282	AM07763	AM07859	AM08235	AM08920	AM09675	AM09991	AM10192	AM11246	AM11669	AM12495	AM02653	AM05381	AM05807	AM06612	AM07444	AM08991	AM11858	AM04837	AM05267	AM09709	AM10334	AM11480	AM11839	AM02973	AM03041	AM05592	AM06855	AM07368
V_NFAT_Q4_01	AM03632	AM07022	AM08575	AM02807	AM08227	AM02694	AM04186	AM04810	AM07997	AM09453	AM03144	AM03864	AM05182	AM06234	AM08839	AM11487	AM12557	AM03820	AM04568	AM04605	AM05051	AM05201	AM05806	AM06184	AM06364	AM06452	AM07246	AM07352	AM07740	AM07916	AM08077	AM11101	AM12426	AM02854	AM03196	AM08	AM03686	AM03894	AM04026	AM04176	AM04215	AM04284	AM04380	AM04476	AM04518	AM04973	AM05048	AM05097	AM05278
V_NFE2_01	AM09924	AM09453	AM11637	AM03144	AM04697	AM05770	AM11487	AM12557	AM03504	AM04477	AM04563	AM05051	AM06595	AM07740	AM09108	AM09440	AM12426	AM03469	AM03686	AM03891	AM04026	AM04357	AM05272	AM05389	AM05475	AM05585	AM05841	AM06414	AM06631	AM07672	AM07859	AM08233	AM08316	AM08338	AM08814	AM08920	AM09675	AM09980	AM10718	AM11246	AM11384	AM11410	AM11636	AM02653	AM05381	AM06612	AM07791	AM08991	AM03653
V_NFKAPPAB50_01	AM09924	AM03203	AM03698	AM03904	AM04186	AM07452	AM07997	AM11637	AM03985	AM06567	AM06749	AM08839	AM11203	AM11487	AM04563	AM04605	AM05051	AM05806	AM07352	AM07740	AM10536	AM03196	AM03891	AM03974	AM04273	AM04380	AM05272	AM05385	AM05411	AM05543	AM05559	AM05640	AM05666	AM05815	AM06023	AM06414	AM06778	AM06849	AM07038	AM07282	AM07672	AM07763	AM07856	AM08235	AM08439	AM08582	AM08660	AM08755	AM08920
V_NFKAPPAB65_01	AM09924	AM05896	AM08310	AM02694	AM03203	AM04186	AM04810	AM07452	AM07997	AM11637	AM03868	AM04697	AM06127	AM06234	AM06567	AM06749	AM08839	AM03504	AM04563	AM04568	AM04605	AM05051	AM05201	AM05806	AM06184	AM07740	AM07916	AM08077	AM11267	AM03196	AM03222	AM03586	AM03686	AM03891	AM03894	AM04041	AM04476	AM05350	AM05389	AM05411	AM05543	AM05559	AM05640	AM05666	AM05815	AM06414	AM06778	AM07014	AM07282
V_NFKAPPAB_01	AM07022	AM02694	AM03203	AM03904	AM04186	AM04810	AM07997	AM11637	AM06749	AM11487	AM03504	AM04568	AM04605	AM05806	AM06184	AM06452	AM07740	AM07916	AM08077	AM11656	AM03196	AM03586	AM03686	AM03891	AM03974	AM04062	AM04380	AM04426	AM05272	AM05385	AM05389	AM05411	AM05475	AM05559	AM05640	AM05666	AM05815	AM06049	AM06414	AM06478	AM06631	AM07282	AM07363	AM07672	AM07856	AM08082	AM08235	AM08439	AM08512
V_NFKB_Q6_01	AM09924	AM02694	AM02759	AM03203	AM04186	AM04810	AM07997	AM11637	AM06749	AM04563	AM04568	AM04605	AM05051	AM05806	AM07740	AM07916	AM08077	AM11267	AM11656	AM03196	AM03686	AM03891	AM04380	AM04426	AM05272	AM05385	AM05411	AM05543	AM05559	AM05666	AM05815	AM06778	AM06849	AM07282	AM07672	AM07763	AM08316	AM08439	AM08660	AM08884	AM09234	AM09361	AM09443	AM09703	AM09980	AM11524	AM11669	AM12115	AM12275
V_NFMUE1_Q6	AM09924	AM02880	AM03698	AM04810	AM07997	AM11637	AM03604	AM11487	AM04563	AM05051	AM06364	AM07740	AM09040	AM10536	AM12385	AM12426	AM03268	AM03469	AM03891	AM05272	AM05385	AM06483	AM07038	AM07248	AM07403	AM07763	AM07859	AM08235	AM08316	AM09363	AM09675	AM09775	AM09877	AM11669	AM11682	AM12659	AM02653	AM06801	AM05381	AM05807	AM06612	AM08991	AM11858	AM03653	AM05267	AM06420	AM11182	AM11480	AM11839
V_NFY_01	AM05896	AM02880	AM05401	AM07452	AM07997	AM03985	AM05182	AM05770	AM06234	AM06749	AM11174	AM11211	AM02766	AM04477	AM04563	AM04676	AM05051	AM06364	AM07916	AM09440	AM12426	AM02854	AM03196	AM03222	AM03268	AM03469	AM04357	AM04380	AM04692	AM04973	AM05272	AM05350	AM05475	AM05506	AM05666	AM06483	AM06849	AM07248	AM07363	AM07406	AM08370	AM08439	AM08920	AM09152	AM09361	AM09970	AM09980	AM09991	AM10752
V_NKX22_01	AM03632	AM08575	AM02807	AM08310	AM09968	AM02694	AM03979	AM04186	AM06281	AM07452	AM10320	AM04697	AM06127	AM06234	AM06567	AM06749	AM11211	AM02766	AM03352	AM04477	AM05051	AM05201	AM06452	AM06595	AM07916	AM09440	AM10536	AM10871	AM11466	AM11656	AM12385	AM02854	AM03222	AM03268	AM03469	AM03586	AM03718	AM03792	AM03891	AM03894	AM03974	AM04062	AM04176	AM04215	AM04284	AM04357	AM04463	AM04476	AM04556
V_NKX3A_01	AM07022	AM08575	AM02807	AM05071	AM05896	AM08310	AM09968	AM03698	AM03904	AM03979	AM04186	AM04810	AM07452	AM08666	AM09453	AM10320	AM03604	AM03868	AM03985	AM05182	AM05770	AM06127	AM08768	AM08839	AM11211	AM12557	AM03253	AM03352	AM03820	AM04031	AM04477	AM04563	AM04605	AM05201	AM06364	AM06452	AM07246	AM07352	AM07916	AM08724	AM09108	AM09440	AM10536	AM11466	AM12385	AM12426	AM02971	AM03222	AM03276
V_NKX61_01	AM05896	AM08227	AM08310	AM10191	AM03904	AM03979	AM04186	AM07452	AM07997	AM08666	AM09453	AM10320	AM03144	AM03604	AM03985	AM06127	AM06234	AM08768	AM08839	AM11174	AM12557	AM03253	AM03504	AM03820	AM05201	AM06364	AM07246	AM07352	AM08077	AM08724	AM09040	AM09440	AM10150	AM10536	AM11466	AM11656	AM02952	AM02971	AM03196	AM03222	AM03268	AM03276	AM03277	AM03469	AM03773	AM03974	AM04176	AM04215	AM04284
V_NKX62_Q2	AM07022	AM08575	AM02807	AM05071	AM05467	AM05896	AM08227	AM08310	AM09968	AM10191	AM02694	AM03904	AM03979	AM04186	AM07452	AM08666	AM10320	AM11637	AM03144	AM03604	AM03985	AM04697	AM05770	AM06127	AM08768	AM08839	AM11211	AM12557	AM03253	AM03352	AM03820	AM04031	AM04129	AM04605	AM05051	AM05201	AM06364	AM06452	AM06595	AM07352	AM07916	AM08077	AM08724	AM09440	AM10536	AM10871	AM11101	AM11267	AM02971
V_NRF1_Q6	AM09924	AM11850	AM10191	AM02880	AM07997	AM11637	AM03868	AM06567	AM03504	AM04563	AM11656	AM12426	AM02971	AM03469	AM03891	AM04041	AM04284	AM04692	AM05666	AM06849	AM07282	AM07672	AM07763	AM08814	AM08884	AM09152	AM09703	AM09980	AM10192	AM10912	AM11112	AM11246	AM11682	AM12169	AM12406	AM02653	AM06801	AM06612	AM07444	AM08991	AM11858	AM03567	AM04837	AM04851	AM05267	AM06348	AM11480	AM05592	AM06855
V_NRF2_Q4	AM09924	AM07997	AM11637	AM03604	AM04697	AM05770	AM06567	AM11487	AM12557	AM03504	AM04031	AM04563	AM05051	AM07246	AM12426	AM03469	AM03891	AM05272	AM05475	AM05841	AM06483	AM07859	AM08082	AM08233	AM08316	AM08814	AM09775	AM09980	AM11246	AM11636	AM11669	AM02653	AM03743	AM05381	AM05807	AM06612	AM08991	AM11858	AM03653	AM04837	AM07034	AM07876	AM11839	AM02973	AM03041	AM03384	AM05592	AM07368	AM07709
V_NRSE_B	AM09924	AM02759	AM02880	AM06567	AM11174	AM11487	AM03504	AM04563	AM04676	AM05051	AM06364	AM12426	AM03222	AM03268	AM03469	AM03686	AM03891	AM05385	AM06849	AM07248	AM07763	AM08660	AM10718	AM11737	AM02653	AM06801	AM05807	AM06612	AM08991	AM09984	AM11858	AM04837	AM05267	AM06348	AM06420	AM09709	AM11480	AM11839	AM02973	AM05592	AM06855	AM07368	AM07709	AM08408	AM08681	AM08771	AM08935	AM09953	AM10816
V_NRSF_01	AM05071	AM03144	AM04697	AM05182	AM11174	AM11203	AM12426	AM05048	AM05585	AM06631	AM06673	AM09361	AM12022	AM12115	AM12307	AM11182	AM09057	AM09584	AM11724	AM02747	AM02977	AM03154	AM03191	AM04337	AM04678	AM05107	AM05579	AM06035	AM06424	AM06602	AM09788	AM10838	AM11463	AM11996	AM12820	AM08350	AM08916	AM10365	AM12514	AM03535	AM07629	AM09733	AM02905	AM03376	AM03409	AM03713	AM03770	AM03909	AM04262
V_OCT1_07	AM03632	AM07022	AM09924	AM11850	AM02807	AM05071	AM05896	AM08227	AM09968	AM02694	AM04186	AM07452	AM07997	AM10320	AM03144	AM03868	AM05182	AM05770	AM06127	AM06567	AM06749	AM08839	AM11211	AM02766	AM05201	AM07352	AM07740	AM07916	AM08724	AM11101	AM02854	AM02971	AM03469	AM03792	AM03894	AM03974	AM04026	AM04041	AM04062	AM04284	AM04357	AM04518	AM04534	AM04692	AM04932	AM04973	AM05097	AM05272	AM05342
V_OCT_Q6	AM03632	AM08575	AM09924	AM02807	AM05071	AM05896	AM08227	AM08310	AM09968	AM02694	AM02759	AM03203	AM03904	AM04186	AM04810	AM05401	AM07452	AM08666	AM10320	AM03144	AM04697	AM05182	AM05770	AM08768	AM08839	AM11203	AM11211	AM11487	AM12557	AM02766	AM03820	AM04031	AM04563	AM04605	AM05201	AM06364	AM06452	AM07352	AM08077	AM08724	AM10536	AM11101	AM11656	AM12385	AM02971	AM03222	AM03231	AM03268	AM08
V_OSF2_Q6	AM09924	AM05467	AM03698	AM11637	AM06567	AM04563	AM05051	AM11267	AM11656	AM12426	AM03222	AM08	AM03469	AM03891	AM04534	AM04853	AM05048	AM05389	AM05441	AM06352	AM06719	AM07763	AM07795	AM07859	AM08439	AM11246	AM11669	AM12307	AM12529	AM02653	AM05381	AM05807	AM06612	AM03653	AM04837	AM05267	AM06348	AM06420	AM09709	AM10810	AM11839	AM02973	AM03041	AM05592	AM06855	AM07368	AM07709	AM08681	AM09667
V_P300_01	AM09924	AM03698	AM04810	AM11637	AM06567	AM03504	AM04563	AM05051	AM12426	AM03469	AM03792	AM03891	AM06414	AM06483	AM07672	AM07763	AM07859	AM08316	AM08660	AM10192	AM10718	AM11410	AM11669	AM02653	AM05381	AM05807	AM06612	AM08991	AM11858	AM04837	AM04851	AM06420	AM11480	AM11839	AM02973	AM05592	AM06649	AM06855	AM07368	AM08771	AM09357	AM09667	AM09953	AM12271	AM02744	AM03139	AM03226	AM03575	AM03790
V_P53_02	AM09924	AM09968	AM10191	AM07997	AM11637	AM06749	AM11174	AM11203	AM04563	AM04676	AM06184	AM06364	AM07246	AM08724	AM09108	AM10536	AM11267	AM11466	AM11656	AM02971	AM03106	AM03268	AM08	AM03469	AM03686	AM03891	AM04176	AM04215	AM04463	AM05342	AM05385	AM05411	AM05543	AM05640	AM07406	AM07585	AM08233	AM08595	AM08637	AM08814	AM09361	AM09443	AM09877	AM10718	AM11112	AM11246	AM11410	AM12025	AM12115
V_PAX1_B	AM08575	AM05467	AM08227	AM02694	AM02880	AM05401	AM06577	AM07452	AM07997	AM11637	AM04697	AM06567	AM08768	AM08839	AM11211	AM05806	AM06595	AM09108	AM11466	AM03268	AM08	AM03469	AM03792	AM03891	AM04062	AM04215	AM04357	AM04426	AM04692	AM05411	AM05475	AM05640	AM05666	AM06080	AM06414	AM06478	AM06673	AM06849	AM06998	AM07038	AM07403	AM07436	AM07672	AM08281	AM08316	AM08993	AM09152	AM09849	AM10498
V_PAX2_02	AM03632	AM08575	AM09924	AM10191	AM02694	AM08666	AM11637	AM05770	AM08839	AM11174	AM02766	AM04477	AM05051	AM05201	AM06364	AM07740	AM10040	AM12426	AM02854	AM02971	AM03196	AM03303	AM08	AM03891	AM04062	AM04380	AM04426	AM04476	AM04556	AM04932	AM05048	AM05272	AM05342	AM05389	AM05411	AM05543	AM05559	AM05624	AM05815	AM05852	AM05868	AM06023	AM06049	AM06080	AM06181	AM06222	AM07248	AM07436	AM07655
V_PAX3_B	AM09924	AM02880	AM07997	AM11637	AM06567	AM03504	AM04563	AM05051	AM06364	AM07740	AM11466	AM12426	AM03469	AM03686	AM03891	AM05475	AM06849	AM07763	AM08316	AM09980	AM10192	AM11669	AM11682	AM12495	AM12659	AM02653	AM05807	AM06612	AM08991	AM11858	AM03059	AM03567	AM04837	AM05267	AM07876	AM09709	AM11480	AM11839	AM02973	AM03041	AM05592	AM06855	AM07368	AM08408	AM08681	AM08771	AM08935	AM09243	AM09953
V_PAX5_01	AM03632	AM09924	AM02880	AM03698	AM11637	AM06567	AM04563	AM06364	AM07740	AM09040	AM12426	AM03268	AM03469	AM03891	AM05272	AM05475	AM06849	AM07248	AM07672	AM07763	AM07859	AM08660	AM10494	AM11246	AM11410	AM12659	AM02653	AM06801	AM05381	AM05807	AM06612	AM07444	AM08991	AM11858	AM04837	AM06420	AM07876	AM09709	AM11480	AM11839	AM02973	AM05592	AM06649	AM07368	AM08771	AM08935	AM09357	AM09953	AM10816
V_PAX6_01	AM08575	AM09924	AM08227	AM08310	AM02694	AM03698	AM04186	AM09453	AM11637	AM03604	AM03864	AM06127	AM11174	AM12557	AM03504	AM04031	AM04568	AM06364	AM07740	AM08724	AM11656	AM12385	AM02971	AM03231	AM03268	AM03891	AM04041	AM04176	AM04357	AM04476	AM04518	AM05350	AM05385	AM05411	AM05475	AM05506	AM05624	AM05666	AM06080	AM06849	AM07014	AM07248	AM07403	AM07655	AM07763	AM08235	AM08316	AM08439	AM08512
V_PAX8_01	AM09924	AM03698	AM07997	AM11637	AM06567	AM03504	AM05051	AM09040	AM12426	AM03469	AM03891	AM05666	AM07672	AM07763	AM08235	AM08316	AM09980	AM11669	AM12532	AM02653	AM06801	AM05807	AM06612	AM07444	AM08991	AM11858	AM04837	AM04851	AM05267	AM06420	AM07876	AM09709	AM10759	AM11480	AM11839	AM02973	AM05592	AM06855	AM07368	AM08681	AM08771	AM08935	AM09953	AM10816	AM10943	AM12271	AM02744	AM03139	AM03508
V_PAX_Q6	AM07022	AM09968	AM02880	AM03698	AM03904	AM04186	AM06281	AM11637	AM03985	AM06567	AM06749	AM11106	AM03504	AM04031	AM04563	AM05051	AM05806	AM07352	AM10871	AM11101	AM12426	AM02971	AM03222	AM03268	AM03891	AM03974	AM04176	AM05048	AM05389	AM05543	AM05666	AM05815	AM06414	AM06778	AM06849	AM07672	AM07763	AM08233	AM08235	AM08316	AM08370	AM08582	AM08993	AM10192	AM10718	AM10855	AM11246	AM11669	AM11883
V_PBX1_02	AM07022	AM02807	AM08227	AM03203	AM04810	AM05401	AM07452	AM07997	AM10320	AM03868	AM03985	AM05182	AM06127	AM06234	AM08839	AM11211	AM12557	AM03352	AM03504	AM04605	AM04676	AM05201	AM05806	AM06184	AM06595	AM07916	AM08724	AM09440	AM11101	AM02952	AM03469	AM03894	AM03974	AM04026	AM04273	AM04380	AM04463	AM04476	AM04518	AM04692	AM04973	AM05097	AM05272	AM05278	AM05342	AM05389	AM05411	AM05506	AM05559
V_PBX_Q3	AM09924	AM04810	AM11637	AM06234	AM06567	AM12557	AM04129	AM05051	AM06364	AM07740	AM07916	AM03222	AM03268	AM08	AM03469	AM03792	AM03891	AM04357	AM04518	AM05506	AM05640	AM06849	AM07406	AM07672	AM07763	AM07859	AM08316	AM09152	AM09363	AM11246	AM11410	AM11669	AM02653	AM05807	AM06612	AM07444	AM08991	AM09984	AM11858	AM04851	AM07876	AM10759	AM10810	AM11480	AM11839	AM02973	AM03624	AM05592	AM07368
V_PEA3_Q6	AM03632	AM08575	AM09924	AM11850	AM09968	AM02759	AM11637	AM05182	AM11174	AM04563	AM05051	AM06452	AM09040	AM11656	AM12385	AM12426	AM02952	AM03268	AM08	AM03469	AM03773	AM03792	AM03891	AM04463	AM05385	AM05411	AM05543	AM05666	AM05815	AM06181	AM06377	AM06478	AM06673	AM06778	AM07014	AM07248	AM07406	AM07672	AM07763	AM07859	AM08235	AM08316	AM09234	AM09363	AM10192	AM11006	AM11669	AM11990	AM12034
V_PEBP_Q6	AM09924	AM11850	AM02880	AM07997	AM11637	AM06567	AM11487	AM04563	AM06364	AM07740	AM09040	AM12426	AM02854	AM03222	AM03268	AM03891	AM05389	AM06414	AM06719	AM06849	AM07672	AM07763	AM07859	AM08439	AM11669	AM11682	AM12307	AM02653	AM05381	AM05807	AM06612	AM08991	AM03653	AM05267	AM06348	AM06420	AM09709	AM11480	AM11839	AM02973	AM03041	AM05592	AM06855	AM07368	AM08771	AM09667	AM09953	AM10789	AM10816
V_PIT1_Q6	AM08575	AM09924	AM11850	AM02807	AM05071	AM05896	AM08310	AM09968	AM10191	AM02694	AM02759	AM03203	AM03904	AM03979	AM04186	AM06281	AM07452	AM08666	AM10320	AM11637	AM03144	AM03604	AM03868	AM03985	AM04697	AM06127	AM06749	AM08768	AM11203	AM12557	AM03253	AM03352	AM03820	AM04477	AM04568	AM04605	AM05201	AM06452	AM07352	AM08724	AM09040	AM09440	AM10871	AM11656	AM02854	AM02971	AM03231	AM03276	AM03277
V_PITX2_Q2	AM08575	AM09968	AM02694	AM03698	AM04810	AM07452	AM07997	AM11637	AM03985	AM06234	AM08768	AM08839	AM03504	AM03820	AM04031	AM04605	AM05051	AM05201	AM06364	AM07916	AM08077	AM09040	AM11101	AM11656	AM03268	AM03303	AM08	AM03686	AM03891	AM03894	AM04357	AM04556	AM04932	AM05048	AM05272	AM05278	AM05389	AM05506	AM05624	AM05640	AM05666	AM05852	AM05868	AM06080	AM06181	AM06352	AM07406	AM07436	AM07763
V_POU1F1_Q6	AM03632	AM08575	AM09924	AM02807	AM05467	AM05896	AM08227	AM08310	AM02694	AM02880	AM03904	AM03979	AM04186	AM04810	AM05401	AM06281	AM07452	AM08666	AM09453	AM10320	AM11637	AM03144	AM03864	AM03868	AM03985	AM04697	AM05182	AM05770	AM06127	AM06234	AM06749	AM08768	AM08839	AM11203	AM11487	AM12557	AM02766	AM03253	AM03820	AM04031	AM04477	AM04568	AM04605	AM05201	AM06452	AM06595	AM07246	AM07916	AM08077
V_POU3F2_01	AM08575	AM09924	AM05467	AM05896	AM08227	AM08310	AM10191	AM03904	AM03979	AM06281	AM07452	AM08666	AM03604	AM04697	AM05182	AM05770	AM06127	AM06749	AM08839	AM11211	AM03352	AM03504	AM03820	AM04605	AM05201	AM05806	AM06452	AM06595	AM07246	AM07740	AM09108	AM11101	AM11656	AM02971	AM03231	AM03469	AM03792	AM03894	AM04026	AM04041	AM04062	AM04176	AM04476	AM04556	AM04932	AM04952	AM04973	AM05097	AM05272
V_PPAR_DR1_Q2	AM09924	AM04810	AM11637	AM04563	AM05806	AM06364	AM07740	AM07916	AM12426	AM03231	AM03268	AM03469	AM03891	AM05272	AM05475	AM06352	AM06414	AM07763	AM09877	AM10192	AM11246	AM11524	AM12285	AM05849	AM02653	AM04993	AM05381	AM05807	AM06612	AM07791	AM11858	AM04837	AM05267	AM06239	AM06420	AM11480	AM11839	AM02973	AM03041	AM04994	AM05592	AM06649	AM07368	AM08681	AM08771	AM09953	AM10789	AM02744	AM03508
V_PPARA_02	AM09924	AM03698	AM04810	AM11637	AM03144	AM06567	AM06749	AM11203	AM11487	AM04563	AM07352	AM12426	AM02659	AM02952	AM03268	AM03792	AM03891	AM04692	AM04973	AM05666	AM05852	AM06849	AM07763	AM08660	AM09675	AM09877	AM10192	AM10749	AM11246	AM11410	AM11682	AM12025	AM12465	AM05849	AM06801	AM04168	AM05807	AM06612	AM07444	AM07791	AM11858	AM04837	AM09709	AM11182	AM11480	AM11839	AM02695	AM03624	AM05592
V_PPARG_01	AM11850	AM02807	AM09968	AM11267	AM11466	AM02952	AM03469	AM06080	AM06631	AM07406	AM09703	AM12022	AM12285	AM12311	AM06239	AM11182	AM03920	AM02739	AM05357	AM06848	AM08995	AM09576	AM12042	AM05615	AM05905	AM09309	AM11854	AM03116	AM03362	AM03921	AM05769	AM06218	AM06884	AM09197	AM09273	AM10866	AM11965	AM03263	AM03479	AM03485	AM03805	AM04249	AM04309	AM04462	AM04846	AM06451	AM07419	AM08083	AM09490
V_PR_02	AM03632	AM05467	AM02694	AM02880	AM07997	AM03868	AM06749	AM04477	AM07352	AM07740	AM09040	AM09108	AM11466	AM11656	AM12426	AM02952	AM03196	AM03268	AM03469	AM03686	AM03792	AM04215	AM04426	AM05272	AM05543	AM05815	AM05868	AM06049	AM06673	AM06778	AM07038	AM07763	AM07885	AM08235	AM08316	AM08439	AM08755	AM08879	AM08884	AM10192	AM10681	AM10752	AM10855	AM10960	AM11669	AM11682	AM11737	AM11990	AM12169
V_PU1_Q6	AM08575	AM09924	AM05896	AM09968	AM02694	AM02759	AM03203	AM04186	AM05401	AM07997	AM08666	AM11637	AM03144	AM03864	AM03985	AM05182	AM06234	AM12557	AM04129	AM04563	AM04605	AM05051	AM06364	AM06595	AM07352	AM07916	AM08724	AM09108	AM11267	AM11656	AM02952	AM03196	AM08	AM03469	AM03686	AM03792	AM03891	AM04041	AM04426	AM04518	AM05272	AM05411	AM05475	AM05543	AM05585	AM05815	AM05841	AM05852	AM06023
V_PXR_Q2	AM02807	AM05071	AM05896	AM08310	AM02759	AM02880	AM03698	AM04810	AM07452	AM11637	AM03985	AM11174	AM11203	AM11487	AM03253	AM03504	AM04563	AM06184	AM06364	AM09440	AM10536	AM03276	AM03277	AM03469	AM03891	AM04062	AM04380	AM04556	AM05048	AM05097	AM05389	AM05411	AM05475	AM05506	AM05543	AM05868	AM06352	AM06414	AM07436	AM07763	AM08316	AM08439	AM08546	AM08660	AM08755	AM09775	AM10192	AM10718	AM11410
V_RFX1_02	AM09924	AM08227	AM02694	AM02880	AM07997	AM11637	AM03864	AM04697	AM11487	AM03504	AM03820	AM04563	AM05051	AM06364	AM06595	AM07740	AM09108	AM12426	AM03222	AM03231	AM03891	AM05272	AM05342	AM05385	AM05411	AM07038	AM07403	AM07763	AM09361	AM10192	AM10681	AM10957	AM11112	AM11669	AM12025	AM12115	AM12169	AM02653	AM04123	AM04168	AM05381	AM06612	AM08024	AM08136	AM11858	AM04851	AM05267	AM06420	AM07876
V_RFX_Q6	AM09924	AM02880	AM03698	AM07997	AM11637	AM03864	AM06567	AM05051	AM06364	AM07740	AM07916	AM09040	AM09108	AM12426	AM03469	AM03891	AM05272	AM05342	AM05385	AM05475	AM06849	AM07763	AM07859	AM09361	AM09775	AM10192	AM11669	AM12659	AM02653	AM05807	AM06612	AM11858	AM03567	AM03653	AM04837	AM04851	AM05267	AM06239	AM11480	AM11839	AM05592	AM07368	AM08681	AM08935	AM09953	AM10816	AM12271	AM02744	AM03139
V_RORA1_01	AM02807	AM05071	AM08310	AM09968	AM10191	AM02759	AM02880	AM03698	AM04810	AM05401	AM11637	AM05770	AM06749	AM08768	AM11174	AM11211	AM12557	AM03504	AM04031	AM05051	AM05806	AM06364	AM06452	AM07352	AM09188	AM09440	AM10536	AM12426	AM02971	AM03106	AM03303	AM03469	AM03586	AM03686	AM03718	AM03974	AM04041	AM04176	AM04273	AM04380	AM04426	AM05506	AM05559	AM05624	AM06023	AM06222	AM06352	AM06483	AM06631
V_RORA2_01	AM09924	AM05896	AM08310	AM03203	AM03979	AM04186	AM04810	AM06281	AM07452	AM09453	AM03985	AM04697	AM05182	AM06127	AM06749	AM12557	AM04676	AM05051	AM05806	AM06452	AM06595	AM07352	AM07740	AM09440	AM11101	AM12426	AM03303	AM08	AM03469	AM03686	AM03733	AM03974	AM04062	AM04176	AM04426	AM04476	AM05342	AM05475	AM05506	AM05624	AM05852	AM06023	AM06222	AM06478	AM06631	AM06673	AM06778	AM06849	AM07014
V_RP58_01	AM03632	AM11850	AM02807	AM05467	AM09968	AM10191	AM03698	AM05401	AM06281	AM07452	AM09453	AM03144	AM03868	AM06234	AM11174	AM11211	AM11487	AM04031	AM04477	AM04605	AM04676	AM05806	AM06184	AM08077	AM08724	AM10536	AM11656	AM08	AM03469	AM03686	AM03733	AM03792	AM04041	AM04284	AM04380	AM04463	AM04518	AM04932	AM05350	AM05624	AM06023	AM06080	AM06181	AM06483	AM06631	AM06849	AM07655	AM07859	AM08008
V_RREB1_01	AM03632	AM09924	AM05896	AM08227	AM02880	AM04810	AM07997	AM03144	AM06234	AM08768	AM12557	AM02766	AM04676	AM05806	AM06364	AM12426	AM02952	AM02971	AM03303	AM03792	AM03891	AM04026	AM04273	AM04380	AM04534	AM04692	AM04973	AM05097	AM05350	AM05411	AM05640	AM05666	AM05852	AM06414	AM06631	AM07038	AM07406	AM07585	AM07672	AM07763	AM07859	AM08316	AM08582	AM09234	AM09675	AM10718	AM10752	AM10912	AM11246
V_RSRFC4_01	AM03632	AM08575	AM09924	AM02807	AM05071	AM05896	AM10191	AM02694	AM02880	AM03203	AM03698	AM03979	AM06281	AM07452	AM07997	AM08666	AM10320	AM03144	AM03985	AM05770	AM05895	AM06127	AM06749	AM11203	AM12557	AM02766	AM03352	AM03504	AM03820	AM04031	AM05806	AM06452	AM06595	AM07246	AM08077	AM09108	AM09440	AM12426	AM02971	AM03222	AM03303	AM08	AM03469	AM03773	AM03894	AM03974	AM04041	AM04062	AM04273
V_SF1_Q6	AM03632	AM05071	AM10191	AM02880	AM03985	AM06749	AM11203	AM03504	AM04676	AM05051	AM06184	AM10536	AM12426	AM02952	AM02971	AM03469	AM03686	AM03792	AM03891	AM03894	AM04273	AM04380	AM05272	AM05666	AM06080	AM06414	AM06483	AM06719	AM07859	AM08582	AM08595	AM08660	AM08920	AM09363	AM09703	AM10718	AM11246	AM11524	AM11669	AM11737	AM12025	AM12169	AM12465	AM12659	AM02653	AM03743	AM04993	AM05393	AM05807
V_SMAD3_Q6	AM09924	AM11850	AM07997	AM11637	AM06127	AM11174	AM03504	AM04031	AM04563	AM06364	AM07740	AM03469	AM03891	AM04463	AM05475	AM05841	AM06778	AM06998	AM07763	AM07859	AM07885	AM08082	AM08316	AM09198	AM09775	AM09970	AM10718	AM11246	AM11410	AM12406	AM12659	AM02653	AM05381	AM05807	AM06612	AM07444	AM11858	AM02697	AM03059	AM03653	AM06239	AM06348	AM06420	AM10810	AM11839	AM11917	AM02973	AM03041	AM03624
V_SMAD4_Q6	AM09924	AM02880	AM11637	AM06567	AM04563	AM04676	AM06364	AM07740	AM09040	AM12426	AM02952	AM03268	AM03469	AM03686	AM03891	AM05475	AM06719	AM06849	AM07672	AM07763	AM07859	AM08316	AM08660	AM09877	AM11410	AM12169	AM12659	AM06801	AM05381	AM05807	AM06612	AM08991	AM04837	AM05267	AM07876	AM09466	AM09709	AM11480	AM11839	AM02973	AM05592	AM06649	AM07368	AM08771	AM09667	AM09953	AM10943	AM12271	AM02744
V_SMAD_Q6_01	AM09924	AM11850	AM09968	AM07997	AM11637	AM03604	AM03868	AM06567	AM06749	AM11174	AM03504	AM04563	AM06364	AM09040	AM11656	AM03891	AM05272	AM05841	AM06849	AM06998	AM07038	AM07859	AM08316	AM08920	AM08993	AM09775	AM09970	AM10164	AM10192	AM11246	AM12406	AM02653	AM04993	AM05381	AM05807	AM06612	AM02697	AM03653	AM05267	AM06239	AM06348	AM06420	AM07876	AM09709	AM11839	AM11917	AM02973	AM03041	AM05592
V_SOX9_B1	AM09924	AM11850	AM02807	AM05071	AM05467	AM05896	AM02694	AM03203	AM03904	AM03979	AM04186	AM07452	AM11637	AM03604	AM03985	AM06127	AM06234	AM08768	AM04129	AM04563	AM05051	AM05201	AM07352	AM09108	AM10536	AM10871	AM11267	AM12426	AM02952	AM02971	AM03196	AM03222	AM03686	AM03792	AM03891	AM03974	AM04357	AM04380	AM04463	AM04692	AM05048	AM05389	AM05475	AM05559	AM05585	AM05852	AM05868	AM06023	AM06049
V_SOX_Q6	AM09924	AM11850	AM05896	AM02694	AM03698	AM05401	AM11637	AM03985	AM04697	AM08768	AM03253	AM03504	AM04563	AM05051	AM06364	AM12426	AM03276	AM03277	AM03686	AM03891	AM04426	AM04556	AM05389	AM05624	AM05640	AM05666	AM05852	AM06222	AM06352	AM07231	AM07248	AM07406	AM07763	AM07859	AM08316	AM08450	AM09010	AM09234	AM09675	AM10947	AM11669	AM11682	AM12025	AM12131	AM02653	AM05381	AM05536	AM05807	AM06612
V_SP1_Q6_01	AM03632	AM09924	AM02759	AM02880	AM04810	AM07997	AM11637	AM03604	AM04697	AM11203	AM03504	AM04676	AM07246	AM07740	AM07916	AM09108	AM12426	AM03222	AM03268	AM03792	AM03891	AM03894	AM04176	AM04692	AM04973	AM05097	AM05350	AM05385	AM05389	AM05411	AM05475	AM05543	AM05852	AM06414	AM06673	AM07282	AM07406	AM07672	AM07763	AM08439	AM08512	AM08660	AM08993	AM09675	AM09849	AM09877	AM10498	AM10912	AM10960
V_SP3_Q3	AM09924	AM02759	AM02880	AM07997	AM11637	AM06567	AM03504	AM04563	AM05051	AM09040	AM12426	AM03469	AM03792	AM03891	AM05350	AM05385	AM05475	AM05543	AM06719	AM06849	AM07672	AM07763	AM07859	AM08235	AM08316	AM08660	AM09877	AM10718	AM11246	AM11410	AM11669	AM12406	AM02653	AM05807	AM06612	AM07444	AM07791	AM08991	AM11858	AM04837	AM05267	AM06420	AM10810	AM11480	AM11839	AM05592	AM06855	AM07368	AM08681
V_SREBP1_01	AM07022	AM08575	AM08310	AM02880	AM03698	AM06281	AM07452	AM09453	AM11637	AM03868	AM03985	AM06234	AM06567	AM03504	AM04477	AM04563	AM04605	AM04676	AM05051	AM05806	AM07246	AM07740	AM07916	AM09108	AM11656	AM12385	AM02971	AM03231	AM03891	AM03894	AM04041	AM04176	AM04357	AM04518	AM05272	AM05475	AM05585	AM05640	AM05815	AM05852	AM06478	AM06631	AM07672	AM07763	AM07856	AM08235	AM08281	AM08512	AM08660
V_SREBP_Q3	AM03632	AM09924	AM02880	AM03698	AM03868	AM03504	AM04676	AM05051	AM06364	AM12426	AM03469	AM03686	AM03792	AM03891	AM04692	AM05272	AM07763	AM07859	AM10192	AM10749	AM10912	AM11669	AM12406	AM12465	AM12532	AM05849	AM02653	AM05381	AM05807	AM06612	AM08991	AM04837	AM06239	AM07876	AM11480	AM11839	AM03041	AM05592	AM07368	AM08681	AM08771	AM08773	AM09667	AM09953	AM10816	AM12271	AM02744	AM03575	AM04095
V_SRF_Q5_02	AM07022	AM05896	AM02694	AM02759	AM03698	AM07997	AM03144	AM03868	AM05182	AM11487	AM12557	AM03352	AM04563	AM04568	AM05806	AM06364	AM06452	AM06595	AM09040	AM11101	AM12426	AM02971	AM03231	AM03773	AM03891	AM03894	AM04215	AM04284	AM05475	AM06049	AM06352	AM06414	AM06673	AM07282	AM07406	AM07436	AM07672	AM07763	AM07859	AM08008	AM08233	AM08235	AM08281	AM08512	AM08595	AM08637	AM08814	AM08993	AM09980
V_SRY_02	AM07022	AM08575	AM09924	AM11850	AM02807	AM05467	AM05896	AM09968	AM10191	AM02694	AM03203	AM03904	AM03979	AM04186	AM05401	AM07452	AM10320	AM03604	AM03868	AM03985	AM04697	AM05182	AM06127	AM08768	AM11211	AM03820	AM04129	AM04477	AM04568	AM05201	AM06184	AM06452	AM06595	AM07352	AM08724	AM09108	AM09440	AM10536	AM12385	AM12426	AM02952	AM02971	AM03196	AM03303	AM03718	AM03792	AM03891	AM03974	AM04062
V_STAT1_02	AM08575	AM05401	AM06281	AM07997	AM11637	AM03113	AM06567	AM06749	AM11211	AM11487	AM03253	AM04563	AM04605	AM05051	AM05806	AM07740	AM07916	AM09440	AM11267	AM11656	AM03222	AM03268	AM03276	AM03277	AM08	AM03469	AM03891	AM04041	AM04176	AM04692	AM04973	AM05048	AM05350	AM05389	AM05475	AM05543	AM05666	AM05852	AM06377	AM06483	AM07038	AM07403	AM07436	AM07672	AM07763	AM07859	AM08235	AM08316	AM08439
V_STAT3_02	AM09924	AM05401	AM07997	AM11637	AM06567	AM04563	AM05051	AM05806	AM07740	AM09040	AM10536	AM12426	AM03268	AM08	AM03891	AM05475	AM06849	AM07403	AM07672	AM07763	AM07859	AM08235	AM08316	AM08439	AM08660	AM08774	AM10192	AM10718	AM11410	AM11524	AM11669	AM11682	AM02653	AM05381	AM05807	AM06612	AM07444	AM11858	AM04837	AM04851	AM05267	AM06420	AM09709	AM11480	AM11839	AM02973	AM03041	AM05592	AM05837
V_STAT4_01	AM03632	AM07022	AM08575	AM11850	AM05467	AM08227	AM08310	AM09968	AM02694	AM03203	AM04186	AM06281	AM07997	AM08666	AM10320	AM11637	AM03144	AM04697	AM05182	AM08768	AM08839	AM11174	AM11203	AM11487	AM12557	AM03253	AM03504	AM03820	AM04031	AM04129	AM04568	AM04605	AM05201	AM05806	AM07916	AM08077	AM09440	AM11267	AM11656	AM12426	AM02952	AM03196	AM03222	AM03276	AM03277	AM03303	AM03469	AM03686	AM03773
V_STAT5A_04	AM07022	AM08575	AM05467	AM09968	AM10191	AM03203	AM04186	AM05401	AM06281	AM07452	AM07997	AM08666	AM11637	AM03144	AM03864	AM03985	AM05182	AM08768	AM11174	AM11203	AM12557	AM03253	AM04568	AM04605	AM05201	AM05806	AM07740	AM08077	AM09440	AM10536	AM11267	AM11656	AM12426	AM02952	AM03196	AM03268	AM03276	AM03277	AM03303	AM08	AM03469	AM03686	AM04062	AM04357	AM04426	AM04476	AM04518	AM05048	AM05097
V_STAT5B_01	AM08575	AM05467	AM03203	AM03698	AM04810	AM06281	AM07452	AM03604	AM04697	AM05770	AM06127	AM08768	AM11174	AM11211	AM12557	AM03504	AM03820	AM04605	AM05806	AM06364	AM06452	AM07246	AM08077	AM11101	AM11267	AM11466	AM12385	AM03196	AM03303	AM03469	AM03792	AM04176	AM04215	AM04284	AM04463	AM04476	AM04556	AM04932	AM05097	AM05278	AM05411	AM05475	AM05585	AM05640	AM05666	AM05868	AM06023	AM06080	AM06352
V_STAT6_01	AM03632	AM08575	AM02807	AM05467	AM05896	AM08227	AM02694	AM04186	AM05401	AM06281	AM07452	AM08666	AM10320	AM11637	AM03144	AM05182	AM05770	AM06234	AM08768	AM08839	AM11203	AM11211	AM03253	AM03352	AM03820	AM04568	AM04605	AM05051	AM05201	AM05806	AM06364	AM06452	AM06595	AM07246	AM07916	AM08077	AM11101	AM11267	AM11466	AM02854	AM03196	AM03222	AM03276	AM03277	AM03469	AM03580	AM03894	AM04026	AM04176
V_STAT_Q6	AM03632	AM09924	AM05467	AM08227	AM03203	AM04186	AM05401	AM06281	AM03604	AM04697	AM08839	AM11203	AM11211	AM05051	AM06364	AM06595	AM07246	AM11466	AM12426	AM03196	AM03268	AM03891	AM04284	AM04463	AM04476	AM05389	AM05411	AM05475	AM05585	AM05640	AM05868	AM06080	AM07038	AM07436	AM07672	AM07763	AM08316	AM08439	AM08512	AM08595	AM08637	AM09010	AM09234	AM09980	AM10192	AM11410	AM11737	AM12025	AM12275
V_T3R_Q6	AM09924	AM02880	AM04810	AM05401	AM07997	AM11637	AM03604	AM11174	AM11487	AM05051	AM03222	AM03268	AM03469	AM03792	AM03891	AM05350	AM05475	AM05543	AM06483	AM07403	AM07672	AM07763	AM07859	AM08660	AM09675	AM09849	AM10718	AM11384	AM11410	AM11669	AM12406	AM12659	AM05381	AM05807	AM06612	AM08991	AM04837	AM05267	AM06420	AM07876	AM09709	AM11480	AM11839	AM02973	AM03041	AM05592	AM07368	AM08771	AM08935
V_TAL1_Q6	AM09924	AM03698	AM11637	AM03504	AM04563	AM05051	AM06364	AM07740	AM09040	AM12426	AM03469	AM03891	AM05475	AM05640	AM07248	AM07406	AM07672	AM07763	AM07859	AM08235	AM08316	AM09361	AM09877	AM10718	AM11246	AM11410	AM11669	AM12406	AM02653	AM06801	AM05807	AM06612	AM08991	AM04837	AM05267	AM06420	AM11480	AM11839	AM02973	AM03041	AM05592	AM06855	AM07368	AM08771	AM08935	AM09667	AM09953	AM10816	AM12271
V_TAL1ALPHAE47_01	AM03632	AM09924	AM02807	AM05467	AM05896	AM09968	AM10191	AM03698	AM03979	AM07452	AM03144	AM03604	AM03868	AM04697	AM06234	AM06567	AM11174	AM11211	AM11487	AM04477	AM04605	AM05051	AM05806	AM07740	AM07916	AM08724	AM09040	AM11101	AM12426	AM02952	AM03222	AM03268	AM03733	AM03792	AM04463	AM04932	AM04973	AM05350	AM05385	AM05411	AM05852	AM05868	AM06023	AM06080	AM06181	AM06377	AM06631	AM06673	AM06849
V_TAL1BETAE47_01	AM03632	AM09924	AM11850	AM02807	AM09968	AM03698	AM03979	AM05401	AM07452	AM09453	AM03144	AM03864	AM03868	AM04697	AM05182	AM05895	AM06567	AM06749	AM11174	AM11211	AM11487	AM04563	AM04605	AM07352	AM07740	AM07916	AM08724	AM09040	AM11101	AM12426	AM02952	AM02971	AM03222	AM03268	AM03792	AM04463	AM04932	AM05350	AM05385	AM05411	AM05543	AM05624	AM05868	AM06023	AM06080	AM06352	AM06377	AM06778	AM06849
V_TAL1BETAITF2_01	AM03632	AM02807	AM05467	AM09968	AM10191	AM03698	AM03979	AM04810	AM05401	AM07452	AM03604	AM03868	AM04697	AM05182	AM06234	AM06567	AM08839	AM11174	AM11203	AM11487	AM12557	AM03352	AM04031	AM04477	AM04563	AM04605	AM07246	AM07740	AM07916	AM08724	AM09040	AM09440	AM11101	AM02952	AM03268	AM03733	AM03974	AM04284	AM04932	AM05278	AM05350	AM05543	AM05624	AM05868	AM06023	AM06080	AM06181	AM06377	AM06631
V_TATA_01	AM08575	AM11850	AM05071	AM05896	AM08227	AM08310	AM09968	AM10191	AM02694	AM03203	AM03979	AM04186	AM08666	AM10320	AM03985	AM05182	AM06127	AM06749	AM11211	AM02766	AM03504	AM04605	AM05051	AM06364	AM06452	AM06595	AM08077	AM11101	AM11267	AM03268	AM03303	AM03891	AM04176	AM04273	AM04426	AM04556	AM04932	AM04973	AM05272	AM05278	AM05350	AM05475	AM05585	AM05624	AM05640	AM05666	AM05852	AM05868	AM06023
V_TAXCREB_01	AM09924	AM02694	AM07997	AM11637	AM06127	AM11487	AM03504	AM04563	AM05051	AM06364	AM07740	AM07916	AM12426	AM02952	AM03686	AM03891	AM04176	AM05411	AM06414	AM07763	AM07859	AM08884	AM09675	AM09775	AM10912	AM10957	AM11669	AM12115	AM12275	AM12504	AM12529	AM05849	AM02653	AM04168	AM05381	AM06612	AM08991	AM11858	AM03059	AM04837	AM05267	AM06239	AM07876	AM09709	AM11182	AM11480	AM11839	AM03041	AM05592
V_TBP_01	AM07022	AM08575	AM02807	AM05071	AM05467	AM05896	AM08227	AM08310	AM09968	AM10191	AM02694	AM02759	AM03203	AM03698	AM03904	AM03979	AM04186	AM04810	AM05401	AM06577	AM07452	AM07997	AM08666	AM10320	AM03144	AM03604	AM03868	AM03985	AM04697	AM05182	AM05770	AM06127	AM06749	AM08768	AM08839	AM11203	AM11211	AM12557	AM02766	AM03352	AM03820	AM04031	AM04477	AM04563	AM04568	AM04605	AM05201	AM05806	AM06452
V_TCF11_01	AM11637	AM06567	AM11487	AM04563	AM05051	AM10536	AM12385	AM12426	AM03268	AM03469	AM03891	AM04273	AM05342	AM06414	AM06478	AM06778	AM07763	AM07859	AM08082	AM08235	AM08316	AM08884	AM11246	AM12025	AM02653	AM04993	AM05381	AM05807	AM06612	AM07444	AM07791	AM03059	AM04837	AM05267	AM07876	AM11480	AM11839	AM02973	AM03041	AM05592	AM07368	AM08681	AM08771	AM09667	AM09953	AM12271	AM02723	AM02744	AM03139
V_TCF11MAFG_01	AM09924	AM05896	AM02880	AM05401	AM09453	AM11637	AM05770	AM06234	AM08839	AM03504	AM04477	AM04563	AM04568	AM06364	AM06595	AM09040	AM10536	AM12426	AM02971	AM03268	AM03469	AM03891	AM04556	AM06352	AM06414	AM08082	AM08226	AM08316	AM08637	AM08814	AM09775	AM09970	AM10947	AM10957	AM11669	AM12169	AM12275	AM12659	AM02653	AM05381	AM06612	AM07444	AM08991	AM11858	AM02697	AM03653	AM04851	AM07034	AM07876
V_TCF4_Q5	AM05896	AM08227	AM08310	AM02694	AM03698	AM03904	AM04186	AM06281	AM07997	AM09453	AM11637	AM06234	AM06567	AM11487	AM03504	AM04129	AM05051	AM05806	AM06184	AM06364	AM06595	AM10536	AM11267	AM11466	AM12426	AM03196	AM03222	AM03268	AM08	AM03686	AM03773	AM03891	AM04273	AM04556	AM04692	AM04932	AM04973	AM05097	AM05385	AM05475	AM05868	AM06080	AM06181	AM06222	AM06778	AM06849	AM07014	AM08235	AM08281
V_TEF1_Q6	AM03632	AM02759	AM04810	AM11637	AM03864	AM11203	AM11487	AM12557	AM04605	AM05051	AM06364	AM07916	AM02854	AM03268	AM03792	AM03891	AM04692	AM05385	AM05389	AM05475	AM05543	AM05640	AM07436	AM07763	AM07859	AM08774	AM09877	AM10192	AM11410	AM11669	AM02653	AM03743	AM05381	AM05807	AM06612	AM03653	AM06420	AM09709	AM11480	AM11839	AM11917	AM02973	AM03041	AM05592	AM05837	AM07368	AM08935	AM09357	AM09953
V_TEF_Q6	AM07022	AM08575	AM09924	AM02807	AM05896	AM08227	AM08310	AM02694	AM03904	AM03979	AM04186	AM05401	AM06281	AM07452	AM08666	AM10320	AM11637	AM03144	AM03604	AM03985	AM04697	AM06127	AM08768	AM11211	AM12557	AM02766	AM03253	AM03352	AM03504	AM03820	AM04031	AM04477	AM04605	AM05201	AM06452	AM07246	AM07352	AM07916	AM08077	AM08724	AM09040	AM09108	AM09440	AM10536	AM11101	AM11466	AM12385	AM02971	AM03231
V_TEL2_Q6	AM09924	AM11850	AM02759	AM07997	AM11637	AM04129	AM04563	AM05051	AM06364	AM07352	AM07916	AM12426	AM03469	AM03891	AM05272	AM05475	AM05666	AM05852	AM06377	AM07763	AM07859	AM08235	AM08316	AM08439	AM08512	AM09152	AM09234	AM09775	AM09889	AM10192	AM10494	AM11669	AM12275	AM12307	AM12532	AM05849	AM02653	AM05807	AM06612	AM08991	AM04837	AM04851	AM06420	AM07876	AM11480	AM11839	AM02973	AM03384	AM05592
V_TFIIA_Q6	AM09924	AM07997	AM11637	AM06567	AM03504	AM04563	AM05051	AM06364	AM10536	AM12426	AM03268	AM03469	AM03891	AM07763	AM08235	AM08316	AM09980	AM10192	AM11669	AM12495	AM12659	AM02653	AM05381	AM05807	AM06612	AM07444	AM08991	AM11858	AM03567	AM04837	AM04851	AM05267	AM11480	AM11839	AM02973	AM03041	AM05592	AM07368	AM08681	AM08935	AM09357	AM09953	AM10816	AM12271	AM02744	AM03139	AM03508	AM03575	AM04095
V_TFIII_Q6	AM09924	AM03698	AM04810	AM11637	AM03144	AM03604	AM06749	AM11487	AM03504	AM04563	AM05051	AM06364	AM07246	AM09108	AM03268	AM03792	AM03891	AM04692	AM05411	AM05475	AM05585	AM06478	AM07406	AM07672	AM07763	AM07859	AM08439	AM08660	AM08774	AM09775	AM09849	AM09877	AM10718	AM10957	AM11246	AM11410	AM11669	AM12529	AM12659	AM03743	AM04168	AM05381	AM05807	AM06612	AM07444	AM07791	AM08991	AM11858	AM02697
V_TGIF_01	AM02694	AM02759	AM03203	AM04810	AM05401	AM11637	AM03604	AM03985	AM05770	AM06234	AM11106	AM11203	AM11487	AM03352	AM04477	AM05051	AM05806	AM07246	AM07740	AM08077	AM09040	AM10536	AM02971	AM03222	AM08	AM03891	AM04273	AM05272	AM05475	AM05640	AM05666	AM06023	AM06049	AM06352	AM06414	AM06483	AM07282	AM07795	AM08082	AM08226	AM08281	AM08316	AM08637	AM08774	AM08920	AM09363	AM09877	AM09970	AM10164
V_TITF1_Q3	AM09924	AM11850	AM08310	AM03904	AM07452	AM11637	AM03864	AM03985	AM06567	AM02766	AM03504	AM04563	AM05051	AM07246	AM07916	AM08724	AM12426	AM02971	AM03891	AM04357	AM04463	AM04518	AM04932	AM05475	AM05585	AM05868	AM06631	AM06849	AM06998	AM07763	AM08316	AM08439	AM08637	AM08660	AM09010	AM09675	AM10498	AM10518	AM10718	AM11524	AM11669	AM02653	AM05393	AM05807	AM06612	AM11858	AM03567	AM03653	AM04837
V_TST1_01	AM09924	AM11637	AM06567	AM03504	AM03820	AM04563	AM05051	AM07916	AM10536	AM12426	AM03268	AM03891	AM05048	AM05389	AM06181	AM06414	AM07231	AM07672	AM07763	AM08235	AM08316	AM08439	AM08774	AM09980	AM11669	AM02653	AM05381	AM05807	AM06612	AM11858	AM04837	AM04851	AM06420	AM11839	AM11917	AM05592	AM06649	AM07368	AM09667	AM09953	AM10816	AM12271	AM02723	AM02744	AM03139	AM03508	AM03575	AM03790	AM04095
V_TTF1_Q6	AM09924	AM11850	AM02880	AM11637	AM06567	AM03504	AM04563	AM05051	AM06364	AM09040	AM12426	AM03268	AM03891	AM05272	AM05411	AM07763	AM08235	AM08316	AM09775	AM10192	AM11246	AM11524	AM11669	AM12025	AM02653	AM06801	AM05807	AM06612	AM07791	AM08991	AM11858	AM03567	AM04837	AM05267	AM06420	AM07876	AM11480	AM11839	AM02973	AM05592	AM06855	AM07368	AM08681	AM08771	AM09667	AM09953	AM12271	AM02744	AM03508
V_USF2_Q6	AM09924	AM10191	AM02880	AM03698	AM07997	AM11637	AM03868	AM06567	AM03504	AM04563	AM05051	AM07740	AM07916	AM09040	AM12426	AM03469	AM03686	AM03891	AM04041	AM04284	AM05385	AM06483	AM07403	AM07672	AM07763	AM08235	AM08316	AM08660	AM09363	AM11669	AM12025	AM02653	AM04993	AM05807	AM06612	AM07444	AM11858	AM04837	AM04851	AM05267	AM06420	AM09709	AM10759	AM11480	AM11839	AM11917	AM05592	AM06855	AM07368
V_USF_02	AM09924	AM11850	AM03698	AM11637	AM03868	AM06567	AM11203	AM03504	AM04563	AM05051	AM07740	AM09040	AM11656	AM12426	AM02952	AM03469	AM03891	AM03894	AM04273	AM04357	AM05385	AM05411	AM05852	AM06377	AM06478	AM06483	AM07672	AM07763	AM07859	AM08235	AM08316	AM08660	AM10192	AM11669	AM12025	AM12131	AM12169	AM12213	AM12465	AM05849	AM02653	AM06801	AM05807	AM06612	AM07444	AM11858	AM02697	AM04837	AM05267
V_VDR_Q6	AM09924	AM02880	AM03698	AM11637	AM11487	AM03504	AM04563	AM05051	AM06364	AM12426	AM02952	AM03268	AM03469	AM03891	AM06849	AM07763	AM08439	AM08660	AM10192	AM11246	AM02653	AM05381	AM05807	AM06612	AM07444	AM07791	AM08991	AM11858	AM04837	AM05267	AM06420	AM07876	AM09709	AM10361	AM11480	AM11839	AM02973	AM05592	AM07368	AM08681	AM08771	AM08935	AM09667	AM09953	AM10816	AM12271	AM02744	AM03139	AM03508
V_WHN_B	AM11850	AM05071	AM03698	AM03904	AM06281	AM09453	AM11637	AM03144	AM03868	AM06749	AM11203	AM03504	AM04477	AM04563	AM05806	AM06364	AM10536	AM11656	AM12426	AM02854	AM02971	AM03268	AM03469	AM03891	AM05385	AM05389	AM06849	AM07014	AM07248	AM07763	AM08316	AM08439	AM08546	AM08884	AM09198	AM09361	AM09980	AM10192	AM10681	AM10912	AM10957	AM11669	AM11682	AM12495	AM12529	AM12659	AM02653	AM09736	AM04993
V_XBP1_01	AM08575	AM09924	AM11850	AM02880	AM03698	AM06281	AM07997	AM11637	AM03868	AM05182	AM06127	AM08839	AM12557	AM03504	AM04477	AM04563	AM04605	AM05051	AM07352	AM07740	AM08077	AM09040	AM11656	AM12426	AM03196	AM03303	AM03469	AM03891	AM03894	AM04026	AM05097	AM05272	AM05385	AM05506	AM05640	AM05666	AM06478	AM06849	AM06998	AM07672	AM07856	AM08316	AM08439	AM08660	AM08814	AM08884	AM09198	AM09703	AM09970
V_YY1_Q6	AM02880	AM03698	AM04810	AM11637	AM06567	AM11174	AM11203	AM11487	AM12557	AM03504	AM05051	AM06364	AM07740	AM07916	AM09040	AM10536	AM12426	AM02952	AM03268	AM03891	AM05048	AM05272	AM05385	AM06352	AM07403	AM07859	AM08082	AM08235	AM08316	AM08774	AM09675	AM09775	AM09877	AM11636	AM11669	AM02653	AM05807	AM06612	AM07444	AM08991	AM11858	AM03653	AM04837	AM06420	AM11480	AM11839	AM03041	AM05592	AM07368
V_ZIC2_01	AM09924	AM02759	AM02880	AM03698	AM11637	AM03504	AM04676	AM06364	AM10536	AM12426	AM03268	AM03469	AM03792	AM03891	AM06414	AM07248	AM07672	AM07763	AM07859	AM08316	AM09363	AM11246	AM11669	AM12169	AM12532	AM02653	AM06801	AM05381	AM05807	AM06612	AM07444	AM08991	AM11858	AM03653	AM04837	AM05267	AM06420	AM11480	AM11839	AM02973	AM03041	AM05592	AM06649	AM07368	AM08408	AM08681	AM09667	AM09953	AM10816
V_ZID_01	AM09924	AM02880	AM03698	AM06281	AM07997	AM11637	AM03864	AM11174	AM03504	AM04563	AM07740	AM11267	AM11466	AM12385	AM02952	AM02971	AM03773	AM03891	AM04426	AM04463	AM04973	AM05278	AM05389	AM05506	AM05543	AM05640	AM05852	AM06352	AM06478	AM06673	AM06849	AM07406	AM07859	AM07885	AM08316	AM08439	AM08546	AM08660	AM08884	AM09152	AM09775	AM10912	AM11006	AM11246	AM11410	AM12115	AM12131	AM12169	AM12275
VDRCCCGCATVHD	AM03632	AM09924	AM05071	AM10191	AM02759	AM11637	AM03144	AM03864	AM06127	AM06567	AM06749	AM11174	AM11211	AM03504	AM04563	AM07740	AM08077	AM09040	AM09108	AM10871	AM11466	AM11656	AM03222	AM03469	AM03686	AM03891	AM04026	AM04176	AM05278	AM05475	AM05585	AM06377	AM06673	AM06998	AM07363	AM07403	AM07406	AM07763	AM08338	AM08439	AM09234	AM09877	AM10164	AM10192	AM10718	AM11006	AM11246	AM12532	AM02653
VHRRCAGGTGYM	AM09924	AM11850	AM10191	AM03203	AM08666	AM11637	AM03604	AM03868	AM04697	AM06127	AM08768	AM11211	AM03253	AM03504	AM04563	AM05806	AM07246	AM08724	AM09040	AM10536	AM12426	AM03276	AM03277	AM03891	AM03974	AM04273	AM04853	AM05411	AM05506	AM05640	AM05868	AM06080	AM06377	AM06414	AM06478	AM07795	AM08082	AM09234	AM09675	AM09703	AM10681	AM10855	AM11384	AM11669	AM12275	AM12406	AM09736	AM04123	AM09984
vnd	AM11850	AM05071	AM09968	AM10191	AM02694	AM02880	AM03203	AM03904	AM03979	AM04186	AM05401	AM06281	AM07452	AM09453	AM11637	AM05182	AM05770	AM06234	AM06567	AM06749	AM11174	AM11211	AM12557	AM03504	AM04563	AM05201	AM05806	AM06184	AM06364	AM07916	AM09440	AM11267	AM12385	AM12426	AM03222	AM03268	AM03891	AM04041	AM04215	AM04273	AM05048	AM05389	AM05543	AM05585	AM05815	AM06023	AM06478	AM06631	AM06849
VNGRCACGCKVSHK	AM09924	AM11850	AM05896	AM10191	AM02880	AM06281	AM07452	AM10320	AM06567	AM06749	AM11211	AM03504	AM04477	AM04563	AM05051	AM06184	AM08724	AM09040	AM11656	AM12426	AM02971	AM03303	AM03469	AM03891	AM04041	AM04692	AM05389	AM05411	AM05475	AM05543	AM06115	AM06849	AM06998	AM07248	AM07672	AM07763	AM08439	AM08637	AM09675	AM09877	AM10192	AM10718	AM10947	AM11112	AM11384	AM12465	AM12476	AM12642	AM05849
VNRYTAATGRBM	AM08310	AM10191	AM02694	AM03698	AM04186	AM06281	AM07452	AM03864	AM03868	AM05182	AM08839	AM11106	AM11174	AM03352	AM04031	AM06452	AM07352	AM07740	AM11267	AM11656	AM08	AM03733	AM03891	AM04026	AM04062	AM04273	AM04284	AM04476	AM04556	AM04692	AM04973	AM05272	AM05342	AM05475	AM05559	AM05666	AM06181	AM06222	AM06414	AM06478	AM06998	AM07014	AM07403	AM07859	AM07885	AM08226	AM08233	AM08281	AM08439
VRGKTYAWTGAMMYY	AM09924	AM11850	AM02807	AM09968	AM02880	AM03698	AM04810	AM05401	AM07452	AM07997	AM10320	AM03144	AM03604	AM03864	AM03985	AM04697	AM05770	AM06127	AM06749	AM08768	AM11174	AM03253	AM04563	AM05806	AM06595	AM07916	AM08724	AM09040	AM11267	AM03222	AM03276	AM03277	AM08	AM03686	AM03718	AM03974	AM04273	AM04284	AM04357	AM04463	AM04692	AM05048	AM05097	AM05278	AM05350	AM05543	AM05585	AM05624	AM05640
VSNKTDATKRCNV	AM08575	AM09924	AM02807	AM08310	AM02694	AM07997	AM08666	AM10320	AM05770	AM04477	AM04676	AM06364	AM09108	AM09440	AM10150	AM11656	AM12426	AM02659	AM03686	AM03773	AM03891	AM03974	AM04273	AM04284	AM04380	AM04556	AM04973	AM05097	AM05385	AM05411	AM05585	AM05868	AM06049	AM06080	AM06377	AM06998	AM07038	AM07655	AM08008	AM08082	AM08439	AM08546	AM08660	AM08920	AM09363	AM09889	AM09980	AM10494	AM10681
VTKASTCAK	AM03632	AM07022	AM11850	AM03979	AM04810	AM06281	AM07452	AM10320	AM11637	AM04697	AM05182	AM06234	AM11174	AM11487	AM03504	AM04031	AM04129	AM04563	AM04568	AM05051	AM06364	AM07916	AM08077	AM09040	AM10536	AM11267	AM11466	AM12426	AM03303	AM08	AM03686	AM04273	AM04284	AM04380	AM04463	AM04932	AM04973	AM05097	AM05272	AM05342	AM05411	AM05624	AM05666	AM06483	AM06631	AM07248	AM07406	AM07795	AM07859
VTTTTTWBKHBH	AM03632	AM07022	AM08575	AM11850	AM02807	AM05467	AM08227	AM08310	AM09968	AM02694	AM02880	AM03203	AM03904	AM03979	AM04186	AM07997	AM08666	AM10320	AM03144	AM03604	AM03985	AM05182	AM05770	AM06127	AM06234	AM06567	AM08768	AM08839	AM11174	AM11203	AM12557	AM03352	AM03820	AM04031	AM04568	AM04605	AM05201	AM06452	AM06595	AM07246	AM07352	AM07916	AM08724	AM09040	AM09440	AM11101	AM11466	AM12385	AM12426
VVDVYAATTAAG	AM03632	AM02807	AM05071	AM08310	AM03904	AM03979	AM04186	AM04810	AM05401	AM07452	AM08666	AM10320	AM03864	AM03868	AM03985	AM05770	AM06127	AM06234	AM06749	AM08768	AM08839	AM11106	AM11203	AM11211	AM12557	AM03352	AM03504	AM04477	AM04568	AM06184	AM06364	AM06452	AM07246	AM07352	AM08077	AM09040	AM10150	AM10536	AM11101	AM11656	AM02854	AM02971	AM03196	AM03231	AM03268	AM03303	AM03469	AM03686	AM03718
vvl	AM09924	AM11850	AM02807	AM05896	AM08227	AM09968	AM10191	AM02880	AM03979	AM04186	AM04810	AM05401	AM06281	AM07452	AM08666	AM10320	AM03144	AM03985	AM04697	AM06127	AM08768	AM11211	AM11487	AM02766	AM03253	AM04031	AM04129	AM04568	AM04605	AM05051	AM05201	AM06452	AM07916	AM08724	AM09440	AM11101	AM11656	AM12426	AM02971	AM03276	AM03277	AM03303	AM03469	AM03733	AM03891	AM04026	AM04041	AM04176	AM04215
VVVBTAATCC	AM05071	AM05467	AM05896	AM08227	AM02694	AM03203	AM03904	AM04810	AM05401	AM11637	AM03144	AM03985	AM05182	AM06567	AM08768	AM11174	AM11203	AM12557	AM02766	AM03352	AM04563	AM04605	AM05201	AM07246	AM07916	AM08077	AM09440	AM11656	AM12426	AM03686	AM04176	AM04215	AM04273	AM04357	AM04380	AM04463	AM04518	AM04692	AM04932	AM04973	AM05048	AM05097	AM05272	AM05278	AM05342	AM05506	AM05585	AM05624	AM05640
WAAACWARW	AM07022	AM08575	AM09924	AM11850	AM02807	AM05071	AM08227	AM10191	AM03203	AM03904	AM04810	AM07452	AM08666	AM10320	AM03144	AM03604	AM03985	AM04697	AM05770	AM11174	AM11203	AM11211	AM12557	AM02766	AM03253	AM03352	AM03820	AM04477	AM04563	AM04605	AM05201	AM06184	AM06452	AM06595	AM07246	AM07352	AM08077	AM09108	AM11466	AM12385	AM12426	AM02854	AM02971	AM03196	AM03222	AM03231	AM03268	AM03276	AM03277
WAAACWWRW	AM07022	AM08575	AM09924	AM11850	AM02807	AM05071	AM03203	AM03904	AM04186	AM04810	AM07452	AM08666	AM10320	AM03144	AM03604	AM03864	AM03985	AM04697	AM11174	AM11203	AM11211	AM12557	AM02766	AM03820	AM04129	AM04477	AM04563	AM05051	AM05201	AM05806	AM06184	AM06452	AM06595	AM07246	AM07352	AM07740	AM09108	AM11101	AM11466	AM12385	AM12426	AM02854	AM02971	AM03106	AM03196	AM03222	AM03231	AM03268	AM03303
WCATTWMM	AM03632	AM07022	AM08575	AM02807	AM05071	AM05896	AM08227	AM09968	AM02694	AM04186	AM06281	AM08666	AM09453	AM03144	AM03604	AM05182	AM05770	AM06127	AM06234	AM06567	AM06749	AM08768	AM11211	AM11487	AM12557	AM03253	AM03504	AM04477	AM04563	AM04568	AM05806	AM06364	AM07352	AM08724	AM11101	AM11267	AM03196	AM03222	AM03276	AM03277	AM03792	AM03891	AM04026	AM04176	AM04215	AM04284	AM04357	AM04476	AM04518
WCYGGTTT	AM07022	AM11850	AM02807	AM05467	AM05896	AM08227	AM10191	AM02694	AM03203	AM04186	AM05401	AM07997	AM09453	AM11637	AM03144	AM03985	AM05770	AM06234	AM06749	AM08768	AM11203	AM11211	AM02766	AM03820	AM04568	AM05051	AM05201	AM06452	AM07740	AM07916	AM08077	AM08724	AM10536	AM11101	AM02971	AM03268	AM08	AM03718	AM03792	AM04041	AM04176	AM04215	AM04284	AM04476	AM04556	AM04692	AM05048	AM05097	AM05272
WDRTMAWWRACAARWNHV	AM07022	AM11850	AM05071	AM05896	AM08227	AM08310	AM02694	AM03979	AM04186	AM04810	AM07452	AM08666	AM10320	AM03144	AM03868	AM03985	AM06567	AM08768	AM11174	AM11203	AM11211	AM11487	AM02766	AM03253	AM03352	AM03504	AM03820	AM04031	AM04477	AM06452	AM08077	AM09108	AM10536	AM11267	AM11656	AM02971	AM03231	AM03276	AM03277	AM03469	AM03894	AM04215	AM04273	AM04284	AM04463	AM04556	AM04932	AM04973	AM05097
WDTYGAGTGR	AM03632	AM08227	AM03979	AM04186	AM06281	AM06577	AM07452	AM07997	AM03985	AM04697	AM05182	AM06127	AM06567	AM11174	AM02766	AM03253	AM03504	AM03820	AM04568	AM05051	AM08077	AM11101	AM11267	AM02952	AM03222	AM03268	AM03276	AM03277	AM03773	AM03792	AM03894	AM04026	AM04215	AM04426	AM04692	AM04973	AM05048	AM05278	AM05350	AM05385	AM05543	AM05666	AM05852	AM06080	AM06631	AM06673	AM06778	AM07655	AM07672
WDWBAAGTRSBNB	AM03979	AM04186	AM06281	AM11637	AM03864	AM03985	AM06567	AM08768	AM08839	AM02766	AM04563	AM06364	AM09188	AM11101	AM11466	AM12385	AM02952	AM02971	AM03222	AM03231	AM03686	AM03773	AM03891	AM03974	AM04476	AM04556	AM05272	AM05475	AM05506	AM05543	AM05559	AM05624	AM05640	AM05666	AM06049	AM06849	AM07231	AM07282	AM07763	AM08235	AM08316	AM08546	AM08637	AM08660	AM08755	AM08920	AM09198	AM09234	AM09363
WHDRKAAASAHAW	AM07022	AM08575	AM09924	AM02807	AM05071	AM05896	AM08310	AM02694	AM03904	AM03979	AM06577	AM07452	AM07997	AM08666	AM09453	AM03144	AM03604	AM03985	AM05182	AM06127	AM06567	AM11203	AM02766	AM03352	AM03820	AM04031	AM04477	AM04605	AM05201	AM06452	AM06595	AM07246	AM07916	AM08077	AM09040	AM09108	AM09440	AM10871	AM11267	AM12426	AM02854	AM02971	AM03196	AM03222	AM03231	AM03268	AM03303	AM03469	AM03686
WHWWWWWWWWKK	AM03632	AM07022	AM08575	AM02807	AM05071	AM05896	AM08227	AM09968	AM10191	AM02694	AM03698	AM03904	AM03979	AM04186	AM04810	AM06281	AM07452	AM07997	AM08666	AM10320	AM11637	AM03144	AM03604	AM03985	AM04697	AM05770	AM06127	AM06749	AM08768	AM08839	AM11203	AM11211	AM12557	AM03253	AM03352	AM03820	AM04031	AM04563	AM04605	AM05201	AM05806	AM06452	AM06595	AM07246	AM07352	AM07916	AM08724	AM09040	AM09108
WRNATKTNT	AM07022	AM08575	AM09924	AM02807	AM05467	AM08227	AM09968	AM10191	AM02694	AM02759	AM02880	AM03203	AM03904	AM03979	AM04186	AM06281	AM07452	AM08666	AM10320	AM11637	AM03144	AM03604	AM03985	AM04697	AM05182	AM06127	AM06234	AM08839	AM11174	AM11203	AM12557	AM03352	AM03820	AM04031	AM04605	AM05201	AM06595	AM07246	AM07740	AM07916	AM08077	AM08724	AM09040	AM09108	AM09440	AM10871	AM11101	AM11466	AM12385
WVYTATCGWWWDDH	AM03632	AM07022	AM09924	AM11850	AM02807	AM05071	AM05467	AM05896	AM08310	AM09968	AM10191	AM02694	AM03203	AM03698	AM03904	AM04186	AM04810	AM06577	AM07452	AM08666	AM09453	AM10320	AM03144	AM03864	AM05182	AM05770	AM06749	AM08768	AM08839	AM11174	AM11211	AM03352	AM03504	AM03820	AM04031	AM04477	AM04605	AM05201	AM05806	AM06452	AM07246	AM08077	AM09040	AM09440	AM10536	AM02854	AM02952	AM02971	AM03222
WWCTATTT	AM03632	AM07022	AM09924	AM02807	AM05071	AM05467	AM05896	AM09968	AM10191	AM02880	AM03203	AM03698	AM03904	AM03979	AM04810	AM06281	AM07452	AM07997	AM08666	AM10320	AM03144	AM03868	AM03985	AM04697	AM05182	AM05770	AM06749	AM11174	AM11203	AM03253	AM03352	AM04031	AM04129	AM04568	AM04605	AM05201	AM05806	AM06452	AM06595	AM07352	AM07740	AM08077	AM08724	AM09040	AM09108	AM09188	AM09440	AM10871	AM11101
WWWWWWWWWCCC	AM03632	AM08575	AM02807	AM05467	AM08227	AM08310	AM09968	AM10191	AM03203	AM03904	AM03979	AM04810	AM06281	AM07997	AM09453	AM10320	AM11637	AM03144	AM03604	AM03985	AM04697	AM05770	AM06234	AM08768	AM08839	AM11106	AM11174	AM11203	AM11211	AM02766	AM03253	AM03352	AM03820	AM04129	AM04568	AM04605	AM05201	AM06184	AM06452	AM06595	AM07246	AM07352	AM07916	AM09440	AM11466	AM12385	AM02854	AM03196	AM03231
YGATAC	AM07022	AM09924	AM11850	AM02807	AM05071	AM05896	AM08227	AM08310	AM09968	AM02759	AM02880	AM03698	AM03904	AM04186	AM05401	AM07452	AM07997	AM03864	AM03868	AM05182	AM06127	AM06749	AM11211	AM03504	AM03820	AM04477	AM05201	AM07352	AM09040	AM09108	AM10536	AM11267	AM12426	AM02952	AM03222	AM03268	AM03580	AM03773	AM04026	AM04062	AM04284	AM04518	AM04692	AM05048	AM05097	AM05272	AM05385	AM05389	AM05411
YGYGGTY	AM03632	AM09924	AM02807	AM02880	AM03698	AM04186	AM07997	AM03868	AM06234	AM11174	AM03504	AM06595	AM11656	AM12426	AM03222	AM03268	AM03469	AM03792	AM03891	AM04273	AM04357	AM05411	AM06483	AM06778	AM06849	AM07038	AM07282	AM07859	AM08082	AM08316	AM08439	AM08512	AM08582	AM10749	AM11669	AM11682	AM12169	AM12406	AM12504	AM02653	AM05381	AM02697	AM04837	AM04851	AM05267	AM09183	AM09709	AM10334	AM10759
YKNWSMGCVSCRHD	AM09924	AM10191	AM02759	AM02880	AM03904	AM11637	AM06567	AM11203	AM03504	AM04563	AM06184	AM09040	AM12426	AM02952	AM03469	AM03891	AM05272	AM05389	AM05624	AM06631	AM06849	AM07282	AM07403	AM07672	AM07763	AM08993	AM09980	AM10192	AM11410	AM11669	AM11682	AM12025	AM12115	AM12275	AM12285	AM06801	AM06612	AM07444	AM08991	AM09984	AM11858	AM02697	AM03567	AM03653	AM05012	AM05267	AM06420	AM09709	AM10334
YNAACYGGTYYTGCGG	AM08575	AM09924	AM11850	AM08310	AM10191	AM02694	AM03203	AM07997	AM09453	AM06749	AM08768	AM11203	AM09040	AM03718	AM03894	AM04062	AM04284	AM04476	AM05342	AM05350	AM05624	AM05852	AM07406	AM08082	AM08637	AM10749	AM10752	AM10912	AM12025	AM12169	AM12465	AM12476	AM09736	AM04123	AM09183	AM10334	AM10810	AM11480	AM07368	AM09667	AM10789	AM10943	AM03575	AM03790	AM04211	AM04559	AM07589	AM08180	AM09168
YSAAGGWCRCHRM	AM08575	AM05467	AM03698	AM03979	AM04186	AM05401	AM08666	AM09453	AM11637	AM03985	AM05182	AM06127	AM11174	AM04031	AM04477	AM04563	AM04605	AM04676	AM06364	AM07740	AM07916	AM09040	AM11101	AM11656	AM02952	AM03268	AM03718	AM03773	AM04518	AM04973	AM05272	AM05342	AM05506	AM05559	AM05585	AM05852	AM06080	AM06377	AM06414	AM06478	AM06998	AM07038	AM07248	AM07406	AM07763	AM07795	AM07859	AM08439	AM08595
YTAWWWWTAR	AM08575	AM02807	AM05071	AM05467	AM05896	AM08227	AM10191	AM02694	AM03203	AM03698	AM03904	AM03979	AM05401	AM06281	AM07452	AM07997	AM08666	AM10320	AM03144	AM03868	AM03985	AM05770	AM05895	AM06127	AM06567	AM06749	AM08768	AM11203	AM12557	AM02766	AM03253	AM03820	AM04031	AM04563	AM05201	AM05806	AM06452	AM06595	AM07246	AM08077	AM08724	AM09108	AM09440	AM10040	AM10871	AM11101	AM11466	AM11656	AM12385
YY1	AM08227	AM02880	AM04810	AM11637	AM03144	AM04697	AM06234	AM06567	AM11174	AM12557	AM03504	AM05051	AM06184	AM06364	AM07246	AM09040	AM10150	AM10536	AM02971	AM03268	AM03891	AM04273	AM04357	AM04463	AM05411	AM06222	AM06352	AM07248	AM07406	AM08082	AM08235	AM08316	AM08774	AM08884	AM08920	AM09363	AM09877	AM10498	AM10957	AM11006	AM11246	AM11410	AM11669	AM11682	AM12169	AM12532	AM12659	AM02653	AM05381
YYWVNYYWDNYS	AM03698	AM03979	AM04810	AM11637	AM03504	AM03820	AM04563	AM05051	AM06364	AM09108	AM11267	AM11656	AM03268	AM03469	AM03686	AM03792	AM03891	AM03894	AM05385	AM05475	AM06181	AM06414	AM06483	AM07014	AM07436	AM07672	AM07763	AM08235	AM08316	AM08439	AM08512	AM08546	AM08595	AM09675	AM09775	AM10518	AM10718	AM11410	AM11682	AM12025	AM12275	AM12659	AM04993	AM05381	AM05807	AM06612	AM07444	AM11858	AM05267
YYWWTTA	AM07022	AM08575	AM02807	AM05071	AM05467	AM05896	AM08227	AM09968	AM10191	AM02694	AM03698	AM03904	AM03979	AM04186	AM04810	AM05401	AM07452	AM07997	AM08666	AM10320	AM03144	AM03868	AM03985	AM04697	AM05182	AM05770	AM05895	AM06127	AM06234	AM06749	AM08768	AM08839	AM11203	AM11487	AM12557	AM02766	AM03253	AM03820	AM04031	AM04563	AM04605	AM05201	AM05806	AM06184	AM06452	AM06595	AM07246	AM07352	AM07916
z	AM03632	AM09924	AM05896	AM07997	AM06749	AM08768	AM11174	AM03352	AM03504	AM04563	AM04568	AM05051	AM06184	AM07740	AM09108	AM11466	AM03196	AM03222	AM03469	AM03792	AM03891	AM04041	AM04176	AM04273	AM04284	AM04426	AM04463	AM04973	AM05350	AM05385	AM05543	AM06478	AM06631	AM07231	AM07672	AM08235	AM08546	AM09361	AM09675	AM09703	AM09980	AM10192	AM10518	AM10718	AM11006	AM11524	AM11737	AM12025	AM12642
zen	AM07022	AM08575	AM02807	AM05071	AM05467	AM05896	AM08227	AM08310	AM09968	AM10191	AM02694	AM03904	AM03979	AM04186	AM06281	AM07452	AM08666	AM10320	AM03144	AM03604	AM03985	AM04697	AM05182	AM06127	AM06234	AM08839	AM11203	AM11487	AM02766	AM03253	AM03504	AM03820	AM04031	AM04563	AM04568	AM05201	AM05806	AM06184	AM06364	AM06452	AM06595	AM07916	AM08724	AM09108	AM09440	AM10040	AM10871	AM11101	AM12426
ZNF42_1.4	AM03632	AM03203	AM03698	AM04810	AM05401	AM07997	AM11637	AM06749	AM11487	AM12557	AM04563	AM06364	AM06595	AM07246	AM07740	AM07916	AM08077	AM08724	AM11656	AM02952	AM08	AM03773	AM03792	AM03891	AM04026	AM04692	AM04973	AM05350	AM05411	AM05475	AM05543	AM05585	AM05666	AM05852	AM06483	AM06778	AM06998	AM07248	AM07282	AM07403	AM07406	AM07672	AM07763	AM08660	AM08774	AM08993	AM09234	AM09775	AM09849
[truncated: 3,532 more columns]
