# Supplementary material for: Structure and function of gene regulatory networks associated with worker sterility in honeybees
Source: Ecol Evol. 2016 Feb 16;6(6):1692–701. doi: 10.1002/ece3.1997 (PMC4755009; doi:10.1002/ece3.1997)
Supplement: Supplementary file 2 — Appendix S2. List of sterility genes represented on the network. [file ECE3-6-1692-s002.xlsx]

## Sheet: Sheet1
Study	Mullen et al 2014			Grozinger et al 2007			Grozinger et al 2003			Cardoen et al 2011
		Gene	Cluster		Gene	Cluster		Gene	Cluster		Gene	Cluster
		AM07220	8		AM02652	4		AM07316	3		AM06867	6
		AM08311	4		AM09234	1		AM05437	3		AM08139	2
		AM11439	6		AM05789	7		AM03321	3		AM11439	6
		AM11372	3		AM05115	1		AM04453	5		AM10146	2
		AM09682	4		AM00322	7		AM04704	4		AM07104	5
		AM05744	4		AM10660	1		AM06625	1		AM09575	2
		AM10255	3		AM10911	1		AM06645	3		AM00838R	7
		AM07132	3		AM12541	3		AM03290	3		AM06259	1
		AM03384	8		AM11827	3		AM02342	5		AM05992	4
		AM11621	5		AM04433	5		AM08011	3		AM06422	3
		AM12089	2		AM11145	8		AM08540	3		AM11075	3
		AM04771	6		AM07452	3		AM05322	8		AM07288	6
		AM07674	2		AM09376	3		AM07869	3		AM08332	2
		AM05080	3		AM11840	3		AM06609	3		AM04038	3
		AM06611	3		AM08661	8		AM06611	3		AM11173	7
		AM06609	3		AM10752	5		AM06045	6		AM10135	6
		AM07900	3		AM06998	3		AM08969	3		AM12539	2
		AM03376	3		AM07116	7		AM06998	3		AM09597	5
								AM11165	5		AM08526	2
								AM05562	8		AM07367	3
								AM05563	3		AM05115	1
								AM07388	3		AM03309	7
								AM09086	3		AM12597	1
								AM03970	1		AM03672	1
								AM04771	6		AM11123	4
								AM04368	8		AM12375	6
								AM06713	1		AM04820	2
								AM08913	3		AM10153	4
								AM07396	2		AM02796	4
								AM02635	5		AM06900	3
								AM09360	1		AM11010	6
								AM11772	8		AM03647	3
								AM03286	3		AM03710	1
								AM10255	3		AM07137	6
								AM04841	2		AM07912	4
								AM06623	1		AM03311	6
								AM06442	1		AM02706	2
								AM11030	2		AM06097	4
								AM04931	2		AM08329	6
								AM06118	4		AM10025	2
								AM10085	1		AM05374	5
								AM08591	5		AM10260	1
								AM06003	1		AM04117	5
								AM10258	1		AM08803	8
								AM10301	1		AM10987	5
								AM10516	1		AM10851	4
								AM11300	2		AM03287	1
								AM04052	3		AM09822	3
								AM12799	3		AM08477	8
								AM03187	3		AM07689	8
								AM06058	6		AM07212	4
								AM12057	3		AM04710	3
								AM04448	5		AM05853	2
								AM07579	1		AM06794	7
								AM11568	8		AM07973	1
								AM06883	4		AM09564	3
								AM08037	1		AM06204	8
								AM11246	8		AM09934	8
								AM06097	4		AM10224	2
								AM10336	1		AM09625	1
								AM08265	1		AM03159	1
								AM06328	1		AM04483	7
								AM07692	5		AM07855	6
								AM11715	1		AM05192	5
								AM05695	1		AM10819	1
								AM06266	6		AM09219	1
								AM07705	1		AM10669	5
								AM09568	6		AM09973	3
								AM05974	3		AM04612	7
								AM02634	1		AM09975	1
								AM11615	2		AM08973	1
								AM08357	1		AM10911	1
								AM11864	2		AM12205	3
								AM04510	6		AM08722	2
								AM11530	1		AM04072	3
								AM02730	5		AM06092	7
								AM08425	3		AM08326	5
								AM03647	3		AM03917	1
								AM06216	5		AM07396	2
								AM03499	1		AM05592	3
								AM09984	3		AM05072	1
								AM09535	1		AM12368	5
								AM10535	5		AM04647	4
								AM07383	3		AM08242	7
								AM03812	7		AM07692	5
								AM11455	5		AM09457	4
								AM09863	5		AM02652	4
								AM11160	5		AM05322	8
								AM10448	5		AM09718	6
								AM08584	2		AM03384	8
								AM04072	3		AM11171	1
								AM11862	3		AM07134	2
								AM06735	6		AM07029	3
								AM04772	2		AM05699	5
								AM12367	8		AM03795	4
								AM07496	3		AM09565	8
								AM04262	3		AM11631	7
								AM07314	2		AM06781	8
								AM06127	1		AM09817	4
								AM08593	1		AM06226	1
								AM11576	3		AM11454	2
								AM11407	3		AM05584	1
								AM07197	8		AM05822	2
								AM11345	3		AM08876	5
								AM09821	3		AM09908	4
								AM09822	3		AM08107	1
								AM11515	7		AM08042	7
								AM01755	8		AM02725	7
								AM01876	4		AM12028	2
								AM09858	8		AM09705	4
								AM06900	3		AM07378	3
								AM02807	3		AM10108	1
								AM04426	3		AM04969	1
								AM10447	2		AM12468	1
								AM03355	8		AM06890	1
								AM02652	4		AM08011	3
								AM10564	4		AM03255	1
								AM05380	4		AM07710	2
								AM11829	6		AM07724	2
								AM05607	5		AM07293	4
								AM07132	3		AM07752	1
								AM08812	1		AM03730	7
								AM06072	3		AM09645	4
								AM05180	8		AM08725	1
								AM07367	3		AM04848	3
								AM09963	3		AM07222	1
								AM09929	4		AM03188	1
								AM07603	3		AM04653	8
								AM07599	5		AM08063	3
								AM11408	5		AM11864	2
								AM02943	1		AM05013	2
								AM08919	1		AM07674	2
								AM10498	3		AM04414	5
								AM02196	3		AM05132	2
								AM04621	5		AM08705	1
								AM02456	4		AM06373	5
								AM08105	3		AM05795	5
								AM07938	1		AM08410	1
								AM07018	3		AM03742	7
								AM09487	5		AM06099	1
								AM04345	3		AM04807	2
								AM10753	5		AM09719	6
								AM07118	1		AM08391	5
								AM06140	5		AM02634	1
								AM10108	1		AM07305	5
								AM01067	1		AM03457	2
								AM11033	3		AM07224	1
								AM03527	8		AM09682	4
								AM06830	8		AM10485	2
								AM10828	4		AM04120	1
								AM11650	2		AM08419	3
								AM11896	3		AM05950	4
								AM03309	7		AM07118	1
								AM05134	6		AM09695	5
								AM09067	4		AM07535	1
								AM07900	3		AM04368	8
								AM03987	3		AM12335	8
								AM08107	1		AM05621	1
								AM08489	2		AM11752	4
								AM12632	3		AM08311	4
								AM12617	1		AM09821	3
								AM07384	3		AM03083	8
								AM05186	8		AM06216	5
								AM03523	1		AM10120	4
								AM07041	2		AM04459	3
								AM05474	1		AM09938	3
								AM08449	1		AM10258	1
								AM06073	1		AM04833	3
								AM08797	8		AM11487	3
								AM06488	7		AM00158	1
								AM06488R	2		AM10255	3
								AM09632	4		AM04706	1
								AM10315	4		AM03004	2
								AM10660	1		AM08540	3
								AM12768	3		AM09450	3
								AM06204	8		AM03578	2
								AM03892	8		AM10535	5
								AM11780	3		AM03684	5
								AM09059	3		AM06745	8
								AM10129	3		AM06524	4
								AM06449	1		AM04372	3
								AM10708	1		AM04557	4
								AM06376	7		AM05079	8
								AM11603	1		AM07205	3
								AM08091	1		AM12409	3
								AM05126	3		AM09677	3
								AM10497	3		AM07758	5
								AM08758	3		AM08655	8
								AM12420	4		AM06461	3
								AM10224	2		AM10252	3
								AM09409	1		AM05159	8
								AM05785	1		AM11902	3
								AM09833	3		AM07907	3
								AM12882	4		AM06571	3
								AM09736	3		AM08884	3
								AM07684	3		AM06625	1
								AM05789	7		AM08490	2
								AM06315	4		AM09106	8
								AM05467	3		AM12526	3
								AM09674	1		AM05564	3
								AM04034	7		AM02635	5
								AM12313	3		AM09984	3
								AM09380	3		AM03547	2
								AM05720	1		AM02677	4
								AM05991	1		AM11080	8
								AM04803	1		AM09833	3
								AM05107	3		AM05105	5
								AM10551	2		AM03932	5
								AM08933	2		AM11372	3
								AM12667	8		AM08347	3
								AM10926	1		AM07970	3
								AM04152	5		AM03317	8
								AM06427	1		AM10128	6
								AM08517	5		AM12785	2
								AM06790	2		AM04607	3
								AM06919	3		AM09376	3
								AM07695	5		AM09858	8
								AM11138	2		AM05744	4
								AM06152	5		AM06269	1
								AM04651	6		AM12783	3
								AM07674	2		AM09331	6
								AM09517	2		AM09380	3
								AM09376	3		AM04107	8
								AM09938	3		AM03096	6
								AM06288	1		AM06814	2
								AM08588	3		AM08538	1
								AM08477	8		AM09414	3
								AM11487	3		AM05467	3
								AM09751	3		AM11040	3
								AM10819	1		AM06361	3
								AM08968	8		AM12667	8
								AM02360	5		AM07026	4
								AM08192	3		AM07466	3
								AM11665	4		AM06140	5
								AM11469	1		AM08201	6
								AM10635	4		AM10448	5
								AM08506	1		AM03840	1
								AM05105	5		AM09751	3
								AM04363	1		AM05180	8
								AM09326	3		AM05377	3
								AM04807	2		AM06765	7
								AM10940	6		AM04269	3
								AM06588	1		AM12603	5
								AM03612	2		AM06415	3
								AM05853	2		AM11323	3
								AM10191	3		AM05126	3
								AM08362	3		AM09231	8
								AM05193	3		AM12008	3
								AM09256	1		AM07869	3
								AM04324	5		AM11878	3
								AM07865	5		AM12027	3
								AM05080	3		AM12818	4
								AM04633	4		AM02742	1
								AM12638	3		AM11073	2
								AM07140	6		AM00234	2
								AM11179	3
								AM08627	2
								AM02639	3
								AM03947	1
								AM02277	5
								AM02093	3
								AM03885	8
								AM09854	3
								AM09363	3
								AM08803	8
								AM05500	1
								AM06346	3
