# Supplementary material for: Structure and function of gene regulatory networks associated with worker sterility in honeybees
Source: Ecol Evol. 2016 Feb 16;6(6):1692–701. doi: 10.1002/ece3.1997 (PMC4755009; doi:10.1002/ece3.1997)
Supplement: Supplementary file 3 — Appendix S3. Gene lists associated with each network cluster. [file ECE3-6-1692-s003.xlsx]

## Sheet: Sheet1
Cluster 1	Cluster 2	Cluster 3	Cluster 4	Cluster 5	Cluster 6	Cluster 7	Cluster 8
AM05710	AM07134	AM01918	AM00745	AM05501	AM07855	AM01795	AM08797
AM09171	AM00497	AM04372	AM06641	AM04414	AM05065	AM09425	AM07220
AM01896	AM02176	AM08011	AM06524	AM11165	AM00855R	AM02725	AM09805
AM06195	AM03238	AM11471	AM10949	AM08391	AM07046	AM06915	AM06717
AM06588	AM03755	AM01794	AM00344	AM09065	AM11010	AM01395	AM11200
AM11061	AM11769	AM11567	AM11202	AM02563	AM00956	AM03428	AM02991
AM07292	AM00575	AM11912	AM04317	AM10041	AM10118	AM03895	AM02031
AM12359	AM03365	AM05582	AM05950	AM08511	AM05960	AM05976	AM04368
AM09270	AM07473	AM07211	AM00999	AM08152	AM00049R	AM09773	AM04644
AM04291	AM00002	AM08696	AM09427	AM02490	AM09719	AM01823	AM01382
AM07229	AM02000	AM09086	AM11054	AM07615	AM11088	AM02053	AM09649
AM11094	AM01196	AM09599	AM06118	AM01288	AM02672	AM04589	AM11616
AM12884R	AM09528	AM09963	AM09645	AM02360	AM00397	AM08730	AM02115
AM06654	AM00653R	AM04345	AM07212	AM11455	AM03311	AM00232	AM09565
AM08410	AM10025	AM01983	AM00616	AM01036	AM07597	AM01530	AM06781
AM08825	AM09050	AM11084	AM09296	AM06325	AM12894R	AM04235	AM08018
AM00799	AM07377	AM02395	AM02980	AM02599	AM07735	AM05837	AM00998
AM02487	AM08933	AM12807	AM01324	AM06486	AM10798	AM06092	AM12667
AM05991	AM10425	AM00832	AM05037	AM10448	AM06590	AM09371	AM02168
AM09409	AM04772	AM06303	AM09797	AM09134	AM08887	AM12744	AM11058
AM10280	AM07750	AM04038	AM01243	AM00729R	AM09837	AM07311	AM09783
AM11026	AM11273	AM09363	AM06967	AM00993R	AM06246	AM04479	AM10114
AM03071	AM12105	AM02093	AM00517	AM01030	AM08799	AM10561	AM11145
AM03310	AM12355	AM07496	AM03795	AM01098	AM06747	AM06015	AM00054
AM04363	AM08271	AM00128	AM08075	AM01102	AM00622	AM00493	AM06452
AM04871	AM09464	AM05585	AM10286	AM01162	AM11439	AM04483	AM02574
AM11117	AM12735	AM01853	AM04927	AM01741	AM03344	AM10804	AM05079
AM03287	AM09541	AM12159	AM11185	AM04289	AM06063	AM02050	AM08803
AM07275	AM12614	AM12498	AM05310	AM04731	AM04525	AM03206	AM11891
AM08705	AM01531	AM12484	AM11989	AM07692	AM02515	AM01078	AM04834
AM07312	AM02107	AM07003	AM09457	AM12370	AM02985	AM09788	AM09765
AM12115	AM12719	AM09973	AM01609	AM01822	AM06129	AM01845	AM04371
AM05474	AM00513	AM02464	AM09346	AM00394	AM11829	AM06488	AM06745
AM12066	AM11481	AM07133	AM00895	AM02290	AM00434	AM08589	AM05186
AM12581	AM01198	AM05232	AM01492	AM12898	AM00547R	AM09344	AM09474
AM01982	AM06922	AM07813	AM02133	AM02325	AM00843	AM02695	AM10358
AM09674	AM06330	AM09285	AM02456	AM02328	AM01251	AM07116	AM12507
AM06386	AM09011	AM10484	AM06698	AM03823	AM01644	AM07992	AM08661
AM10322	AM01527	AM04025	AM10723	AM01344	AM03845	AM03519	AM06835
AM09801	AM07595	AM05193	AM12905	AM01913	AM04579	AM00906	AM08986
AM08569	AM09398	AM06177	AM00900R	AM04642	AM04665	AM01690	AM10690
AM09256	AM11135	AM05007	AM01271	AM01046	AM06122	AM12328	AM07262
AM00093	AM12792	AM07684	AM02438	AM02578	AM08988	AM05290	AM12478
AM01067	AM08526	AM10129	AM03537	AM02116	AM09568	AM06671	AM10969
AM03888	AM09575	AM12409	AM04524	AM09487	AM10233	AM02066	AM12038
AM04566	AM11480	AM02501	AM01158	AM01143	AM10257	AM08553	AM12243
AM04629	AM08139	AM07443	AM03401	AM04324	AM10588	AM11814	AM06584
AM05262	AM08360	AM09785	AM06842	AM02756	AM01283	AM10087	AM08226
AM05884	AM01097	AM04032	AM03704	AM04069	AM09903	AM04109	AM10082
AM06171	AM01640	AM11043	AM01533	AM04936	AM10481	AM05003	AM03079
AM06449	AM12884	AM04607	AM07912	AM10786	AM11364	AM00119	AM12519
AM06985	AM09526	AM02236	AM12836R	AM04448	AM12779	AM01648	AM06843
AM07405	AM00058R	AM04105	AM01681	AM11081	AM03525	AM07131	AM11937
AM07495	AM00342	AM02308	AM02423	AM09500	AM02998	AM06376	AM11199
AM07752	AM00445R	AM07205	AM08202	AM09710	AM08563	AM09539	AM03502
AM07812	AM00604R	AM08913	AM07293	AM04347	AM06317	AM11169	AM01070
AM07939	AM12598	AM12541	AM12250	AM06914	AM12584	AM01682	AM04085
AM08241	AM00752	AM07908	AM12899	AM02544	AM10183	AM03730	AM04558
AM08753	AM00852	AM07678	AM02069	AM05794	AM08567	AM06323	AM06721
AM09211	AM01938	AM08588	AM04623	AM08390	AM04604	AM06793	AM06830
AM09241	AM02145	AM10593	AM07431	AM11160	AM11000	AM00196	AM06913
AM10258	AM02321	AM01779	AM05731	AM01736	AM11974	AM03209	AM07584
AM10926	AM03037	AM05184	AM00370	AM02474	AM08050	AM04158	AM12742
AM11021	AM03838	AM07387	AM03544	AM06740	AM10293	AM05789	AM03853
AM11028	AM06488R	AM04935	AM04282	AM12659	AM04091	AM11654	AM04655
AM11534	AM07105	AM04459	AM04404	AM06486R	AM07288	AM00838	AM06963
AM11561	AM08627	AM12313	AM09682	AM00495	AM06058	AM01585	AM09379
AM12122	AM10551	AM01339	AM10294	AM12461	AM04893	AM00748	AM09613
AM12288	AM10625	AM07316	AM12866R	AM01051	AM00371	AM05553	AM01820
AM12468	AM11822	AM09353	AM07189	AM06705	AM00487	AM12354	AM01844
AM03255	AM12806	AM10388	AM05992	AM10329	AM00618R	AM01009	AM03148
AM04803	AM12901R	AM11635	AM11627	AM03231	AM00653	AM02348	AM03885
AM05036	AM00207	AM12568	AM09067	AM05374	AM01277	AM03742	AM05392
AM05633	AM00366	AM10508	AM00578R	AM05795	AM01587	AM00921	AM07444
AM06427	AM00501R	AM03582	AM02990	AM08270	AM01808	AM08242	AM09106
AM07395	AM01055	AM05080	AM04168	AM08517	AM01873	AM11415	AM09378
AM07579	AM01209	AM06371	AM09119	AM12043	AM01911	AM03812	AM11263
AM09126	AM01315	AM06611	AM08283	AM12309	AM02274	AM10825	AM01737
AM09441	AM02200	AM07603	AM01142	AM03684	AM02516	AM07993	AM03531
AM09635	AM02439	AM08362	AM07814	AM06365	AM02799	AM10674	AM03869
AM10108	AM03529	AM08831	AM08535	AM10535	AM03331	AM11730	AM03892
AM10303	AM03741	AM08969	AM00539	AM01073	AM03642	AM02820	AM04466
AM11156	AM05888	AM10874	AM10315	AM01878	AM03844	AM12831	AM04626
AM01771	AM05961	AM11323	AM10155	AM07825	AM04308	AM04034	AM07237
AM06340	AM11861	AM12509	AM10635	AM09494	AM04718	AM10154	AM09934
AM06986	AM08066	AM12649	AM00381	AM09695	AM05017	AM00409	AM10324
AM08483	AM08573	AM02409	AM07026	AM10862	AM05452	AM00461	AM02197
AM10121	AM08694	AM03286	AM10828	AM11391	AM05850	AM00885	AM02326
AM10301	AM10224	AM06609	AM05744	AM00868	AM05918	AM01040	AM03527
AM12277	AM11357	AM08425	AM12657	AM02730	AM05942	AM01708	AM03950
AM04801	AM11703	AM10514	AM09641	AM05160	AM05972	AM01711	AM04023
AM05615	AM12462	AM10846	AM02694	AM01019	AM06265	AM02127	AM05095
AM06244	AM12874	AM03229	AM00084	AM09879	AM06266	AM02406	AM05322
AM07468	AM00058	AM09326	AM06477	AM01197	AM06774	AM03875	AM06624
AM08697	AM01194	AM09799	AM09705	AM01621	AM07137	AM04688	AM08892
AM11838	AM03041	AM11896	AM05503	AM01899	AM07140	AM05285	AM08968
AM00891	AM07462	AM01033	AM11182	AM04367	AM07834	AM06351	AM10622
AM08107	AM07724	AM03981	AM02677	AM08876	AM08329	AM08703	AM10975
AM11783	AM12900	AM04357	AM02215	AM11753	AM08813	AM08886	AM12548
AM12342	AM00697	AM08720	AM11123	AM00600	AM08880	AM09300	AM05180
AM02634	AM02270	AM04161	AM01515	AM01156	AM09265	AM10379	AM01453
AM04512	AM10442	AM04461	AM01270	AM02227	AM10279	AM10554	AM01647
AM06304	AM12403	AM05377	AM08915	AM06362	AM10538	AM10732	AM04653
AM07222	AM07192	AM03149	AM07749	AM01574	AM10882	AM11515	AM03348
AM10336	AM07916	AM10518	AM10307	AM00410	AM10943	AM11914	AM04515
AM07610	AM09684	AM06900	AM00681R	AM01890	AM11196	AM12006	AM09431
AM11052	AM04820	AM07466	AM02632	AM02034	AM11502	AM07476	AM11316
AM05806	AM10447	AM08896	AM03798	AM11382	AM11719	AM12100	AM11772
AM08713	AM08610	AM05467	AM10153	AM01489	AM11880	AM01325	AM12030
AM08919	AM08863	AM08884	AM04704	AM01698	AM12015	AM03959	AM12454
AM12451	AM10069	AM00674	AM06097	AM05607	AM12450	AM00040	AM12674
AM05088	AM11454	AM06148	AM01312	AM06373	AM01254	AM08309	AM00698
AM10761	AM03951	AM07388	AM09632	AM08326	AM02367	AM00322	AM08655
AM05342	AM06806	AM03988	AM00757R	AM11648	AM02881	AM11570	AM09776
AM07710	AM02543	AM04136	AM08311	AM03932	AM05004	AM11078	AM09858
AM10441	AM10033	AM09677	AM10675	AM04353	AM05102	AM00558	AM11936
AM06226	AM05685	AM06361	AM08088	AM02336	AM06888	AM00558R	AM00775
AM09621	AM00160	AM07559	AM04647	AM06152	AM07994	AM00647	AM08710
AM06625	AM01028	AM11075	AM09817	AM09493	AM09154	AM11279	AM11983
AM06288	AM00794	AM08598	AM10689	AM10753	AM09520	AM00892R	AM12171
AM10428	AM00494	AM10731	AM11259	AM02238	AM09881	AM11545	AM12286
AM02854	AM03398	AM06683	AM00744	AM12301	AM10135	AM00901	AM07689
AM11146	AM05082	AM12400	AM04633	AM02269	AM04771	AM05422	AM11311
AM07012	AM01382	AM03187	AM12449	AM07599	AM09718	AM01340	AM01402
AM00158	AM04205	AM11694	AM06315	AM07758	AM09018	AM01474	AM02470
AM08637	AM00391	AM04598	AM03861	AM02552	AM00270	AM02041	AM08100
AM09958	AM02275	AM11878	AM05808	AM07037	AM00286	AM02044	AM12859
AM05695	AM02592	AM00937	AM06418	AM11621	AM00462	AM02766	AM00673
AM03854	AM04386	AM08105	AM12420	AM01248	AM00559	AM03379	AM07492
AM06065	AM05948	AM10866	AM01958	AM05105	AM00594	AM04141	AM03384
AM12112	AM06116	AM01988	AM11901	AM01680	AM00678R	AM06596	AM01542
AM04116	AM06992	AM02196	AM12118	AM00958R	AM00684	AM08405	AM09727
AM08265	AM08489	AM04370	AM08319	AM02220	AM00687R	AM08859	AM11647
AM05273	AM12028	AM09736	AM09976	AM07672	AM00703R	AM09476	AM11380
AM04781	AM10544	AM03376	AM00477	AM01092	AM00780	AM09548	AM07600
AM09219	AM00051R	AM00561	AM04830	AM06423	AM00785	AM01826	AM03814
AM01134	AM12832	AM02357	AM10564	AM07175	AM00888	AM09608	AM12882
AM06269	AM02230	AM11407	AM01551	AM02279	AM00943	AM11077	AM12513
AM04120	AM05145	AM07383	AM02198	AM07596	AM00999R	AM11228	AM10132
AM03607	AM08013	AM03323	AM02222	AM10646	AM01123	AM02218	AM04482
AM00116	AM00635	AM08347	AM12802	AM01389	AM01128	AM01742	AM00883
AM09226	AM05756	AM09854	AM06908	AM08568	AM01291	AM01776	AM06752
AM00470	AM10420	AM09564	AM10830	AM12530	AM01377	AM01847	AM01021
AM01089	AM11617	AM11040	AM12142	AM00543R	AM01442	AM01960	AM03355
AM04517	AM01224	AM01852	AM01054	AM01352	AM01528	AM02096	AM04107
AM07330	AM07193	AM07029	AM02606	AM01885	AM01653	AM09141	AM01755
AM11252	AM11565	AM07898	AM10781	AM10133	AM01752	AM11619	AM06414
AM08761	AM11475	AM09751	AM05751	AM07865	AM01819	AM11443	AM06017
AM11064	AM04703	AM10649	AM04859	AM10852	AM01942	AM06794	AM11080
AM09996	AM08468	AM02856	AM06912	AM00757	AM01971	AM00172	AM05159
AM11171	AM08654	AM10438	AM04796	AM05192	AM02303	AM10057	AM11246
AM11183	AM00333	AM02807	AM07717	AM12603	AM02388	AM01090	AM09870
AM06672	AM10146	AM10334	AM05380	AM01863	AM02467	AM01969	AM04254
AM04767	AM01293	AM09361	AM09859	AM00516	AM02496	AM03686	AM09231
AM05335	AM01724	AM01641	AM11421	AM02349	AM02542	AM05725	AM02241
AM07938	AM03864	AM00159	AM11752	AM05565	AM02637	AM05757	AM10864
AM06623	AM07766	AM04269	AM12399	AM08566	AM02684	AM06154	AM11451
AM04153	AM09170	AM03987	AM05813	AM12828	AM02753	AM07268	AM02304
AM10902	AM11013	AM05592	AM05488	AM02342	AM02783	AM08639	AM12367
AM02384	AM08768	AM11642	AM04156	AM05282	AM02891	AM01748	AM08056
AM06127	AM01993	AM09468	AM03090	AM11339	AM03096	AM02992	AM08443
AM09200	AM03004	AM11797	AM07274	AM11569	AM03130	AM09887	AM08676
AM09221	AM07423	AM06668	AM11815	AM08591	AM03189	AM04066	AM07987
AM11267	AM05166	AM02443	AM12318	AM00865	AM03495	AM05089	AM12335
AM04730	AM07255	AM08758	AM03174	AM01094	AM03692	AM12282	AM05063
AM11830	AM07980	AM11333	AM09307	AM02243	AM03734	AM11922	AM03405
AM11926	AM12629	AM11923	AM00836	AM01473	AM03746	AM08116	AM04196
AM12704	AM12753R	AM12132	AM06921	AM11867	AM04003	AM04740	AM09142
AM00054R	AM00028	AM07907	AM07747	AM02082	AM04110	AM00266	AM03083
AM05984	AM00138	AM06998	AM09563	AM02287	AM04322	AM02370	AM05016
AM00108	AM02067	AM01514	AM10601	AM02022	AM04419	AM08048	AM05872
AM00693	AM02849	AM07511	AM00177	AM04433	AM04428	AM02644	AM06170
AM01432	AM08722	AM05024	AM01727	AM07104	AM04455	AM07936	AM02704
AM10779	AM11073	AM05770	AM03070	AM02277	AM04510	AM00917	AM12501
AM06437	AM00707	AM06007	AM04756	AM05714	AM04622	AM09557	AM08477
AM03109	AM01460	AM08192	AM12595	AM04672	AM04628	AM09818	AM02482
AM09058	AM08332	AM06669	AM12790	AM02002	AM04643	AM09370	AM02535
AM03128	AM11250	AM10498	AM06574	AM02143	AM04651	AM09258	AM05562
AM09172	AM01734	AM00072R	AM11665	AM02412	AM04917	AM03309	AM06204
AM04491	AM11590	AM06670	AM11431	AM06140	AM05134	AM12252	AM09003
AM04706	AM01626	AM06378	AM12346	AM09502	AM05179	AM12424	AM10545
AM07266	AM12089	AM09984	AM00312	AM00819	AM05475	AM03493	AM12829
AM07790	AM11650	AM10845	AM00637R	AM04163	AM05586	AM02430	AM11866
AM08091	AM04841	AM04921	AM04773	AM11898	AM05750	AM01866	AM03317
AM04140	AM00206	AM10140	AM09584	AM12896R	AM05862	AM08042	AM08848
AM08267	AM00728	AM07018	AM02556	AM01503	AM06037	AM04612	AM05219
AM08506	AM10780	AM09513	AM02630	AM01786	AM06045	AM11173	AM08883
AM06366	AM12267	AM10497	AM01229	AM07699	AM06131	AM01172	AM06864
AM08593	AM04247	AM10947	AM09017	AM10917	AM06520	AM04889	AM10308
AM09730	AM01241	AM03687	AM05449	AM11408	AM06704	AM06722	AM11126
AM10516	AM12543	AM02295	AM04782	AM11708	AM06735	AM05605	AM09731
AM11402	AM12553	AM07378	AM10851	AM12848	AM06867	AM11631	AM04306
AM11603	AM04551	AM01130	AM04439	AM01174	AM07152	AM10843	AM04157
AM12261	AM10437	AM10284	AM05932	AM01502	AM07345	AM06516	AM07197
AM01085	AM05509	AM06234	AM02179	AM01521	AM07371	AM01035	AM11568
AM03539	AM07743	AM08278	AM00924R	AM02052	AM07479	AM03705	AM10023
AM05492	AM00981	AM04737	AM06883	AM02212	AM07879	AM10835	AM09448
AM06099	AM01084	AM02293	AM09931	AM02224	AM07940	AM06765
AM07019	AM07522	AM05564	AM09829	AM00767R	AM08201	AM09334
AM08846	AM09396	AM09414	AM06761	AM01485	AM08212	AM05663
AM09196	AM02046	AM05126	AM02104	AM01811	AM08246	AM10751
AM11962	AM11672	AM06346	AM09929	AM02260	AM08579
AM03672	AM03280	AM02281	AM09562	AM04152	AM08821
AM05828	AM10078	AM04348	AM01455	AM01454	AM09112
AM07010	AM02871	AM10252	AM00510	AM02135	AM09293
AM10085	AM03578	AM04072	AM08333	AM01071	AM09331
AM10529	AM11615	AM09380	AM01222	AM09766	AM09348
AM04846	AM08490	AM10537	AM05684	AM01802	AM09818
AM06466	AM02805	AM06415	AM02038	AM01864	AM10043
AM10708	AM10081	AM10686	AM04747	AM02004	AM10169
AM09975	AM11401	AM11780	AM00208	AM12850R	AM10572
AM11521	AM00586	AM02180	AM07121	AM04098	AM10778
AM06109	AM04807	AM06301	AM01336	AM09863	AM10940
AM11096	AM01638	AM08540	AM02548	AM02635	AM11090
AM03523	AM10209	AM02539	AM03760	AM07269	AM11201
AM03102	AM08227	AM04052	AM04860	AM03633	AM11606
AM03503	AM07578	AM10737	AM02687	AM01364	AM11966
AM12428	AM01787	AM12050	AM08375	AM01379	AM12069
AM06328	AM03086	AM06072	AM09358	AM01488	AM12227
AM02742	AM06031	AM04426	AM08900	AM01767	AM12296
AM10260	AM09118	AM12008	AM08169	AM02263	AM12375
AM05035	AM00983R	AM06162	AM10495	AM04621	AM12565
AM07566	AM01556	AM10840	AM10636	AM10752	AM12658
AM05072	AM03235	AM02997	AM11611	AM04832	AM12825R
AM03315	AM04840	AM09789	AM11865	AM04453	AM12852R
AM10634	AM09756	AM06758	AM12163	AM02366	AM10128
AM04267	AM04208	AM03923	AM01791	AM05204	AM00525R
AM04906	AM07107	AM03290	AM01876	AM01805	AM01936
AM04259	AM05515	AM06645	AM03329	AM05699	AM02344
AM10911	AM06419	AM12799	AM10720	AM12831R	AM00667
AM03954	AM09356	AM05107	AM12120	AM01421	AM04017
AM08973	AM05098	AM12373	AM06539	AM02399	AM09145
AM05597	AM01543	AM09203	AM10730	AM01407	AM12871R
AM07605	AM00341	AM02673	AM12852	AM03976	AM11795
AM08449	AM08852	AM00767	AM12889	AM07233
AM10819	AM12889R	AM05025	AM00600R	AM07960
AM08136	AM01796	AM08419	AM02276	AM08045
AM11432	AM08307	AM05974	AM02472	AM02216
AM09234	AM01401	AM12630	AM10582	AM11727
AM10721	AM11197	AM11179	AM10854	AM00464R
AM03159	AM01858	AM10791	AM01691	AM01286
AM08977	AM06805	AM04973	AM01924	AM07695
AM10107	AM11138	AM12768	AM01973	AM01584
AM08987	AM09113	AM02895	AM02075	AM06117
AM02970	AM05013	AM04976	AM02796	AM02226
AM09688	AM04249	AM00139	AM04719	AM05182
AM10838	AM01269	AM11862	AM01719	AM06216
AM12123	AM03457	AM12632	AM03260	AM07154
AM09625	AM05001	AM06944	AM02149	AM12426
AM03369	AM05643	AM10191	AM03575	AM01281
AM04969	AM08190	AM03417	AM02652	AM09693
AM06562	AM02026	AM05169	AM12070	AM12368
AM06655	AM03444	AM06513	AM05834	AM11537
AM06996	AM06697	AM07384	AM08623	AM02908
AM07056	AM08138	AM11345	AM10095	AM07163
AM08812	AM05313	AM12602	AM03802	AM12061
AM09165	AM07227	AM12638	AM02903	AM10987
AM09681	AM05853	AM12788	AM06903	AM06051
AM12306	AM12893	AM05437	AM12818	AM10222
AM02814	AM01190	AM05946	AM08298	AM09597
AM05604	AM03458	AM05887	AM11012	AM03964
AM07491	AM02537	AM09376	AM05162	AM07305
AM03897	AM09091	AM09833	AM11219	AM00680
AM07973	AM04015	AM09938	AM07781	AM05299
AM12013	AM06514	AM03085	AM09699	AM04020
AM02968	AM07674	AM06422	AM07778	AM04024
AM05479	AM05132	AM06571	AM10382	AM02507
AM03312	AM05973	AM07090	AM06173	AM12902R
AM07535	AM07021	AM07631	AM01267	AM02489
AM02628	AM10624	AM09821	AM09908	AM00425
AM03499	AM05108	AM02396	AM06494	AM02299
AM04691	AM05142	AM05563	AM09689	AM02627
AM07040	AM07555	AM09450	AM10430	AM04117
AM09983	AM08771	AM00615	AM02174	AM04458
AM10375	AM11836	AM01834	AM11828	AM07265
AM10775	AM12550	AM09388	AM04847	AM10669
AM09578	AM01359	AM07900	AM12433	AM00509
AM10004	AM02401	AM08436	AM11497	AM00856R
AM06225	AM03236	AM10392	AM02750	AM00711R
AM08725	AM10644	AM11576	AM10120	AM12883R
AM09952	AM11864	AM11840	AM03381	AM06802
AM05720	AM01925	AM11958	AM07256
AM12825	AM07304	AM12057	AM09605
AM08998	AM06019	AM12371	AM01435
AM02961	AM09022	AM12526	AM04928
AM06003	AM12410	AM12783	AM01955
AM02943	AM02830	AM12865R	AM01504
AM00755	AM10901	AM02385	AM02210
AM01261	AM00496	AM07367	AM08476
AM03840	AM00825	AM02927	AM08033
AM05500	AM08454	AM05471	AM12882
AM07538	AM02228	AM07732
AM08543	AM03547	AM10071
AM08770	AM07041	AM01632
AM03993	AM12628	AM02777
AM04187	AM04231	AM03218
AM06073	AM04523	AM08820
AM08037	AM06791	AM12228
AM11608	AM07314	AM04262
AM01335	AM12833	AM11033
AM04514	AM04576	AM04564
AM01215	AM11759	AM08015
AM03947	AM07287	AM07970
AM04965	AM07396	AM07869
AM10042	AM03720	AM02187
AM05702	AM10106	AM03321
AM04126	AM10485	AM05517
AM05228	AM05822	AM04565
AM05621	AM06510	AM07452
AM07118	AM09255	AM05469
AM10660	AM09435	AM05059
AM11660	AM05913	AM12027
AM02292	AM08584	AM12514
AM04862	AM10270	AM08063
AM02499	AM05679	AM10255
AM03563	AM09014	AM01069
AM09762	AM09701	AM12385
AM09912	AM04963	AM12133
AM05651	AM08674	AM11902
AM06259	AM03011	AM08154
AM08076	AM07658	AM07230
AM10269	AM04931	AM02639
AM10426	AM02776	AM03647
AM11305	AM04676	AM11487
AM12617	AM06790	AM02312
AM03627	AM11979	AM11372
AM04678	AM09510	AM06943
AM04787	AM09517	AM00492
AM07030	AM02772	AM05210
AM11832	AM12539	AM07333
AM11977	AM03696	AM08438
AM09535	AM04186	AM10299
AM11347	AM10773	AM10691
AM11991	AM09271	AM12205
AM12828R	AM00419	AM12248
AM10812	AM07411	AM04833
AM05785	AM00388	AM12510
AM09737	AM00572R	AM06919
AM12616	AM01619	AM06461
AM02948	AM00966	AM11496
AM09697	AM01258	AM02723
AM10986	AM02171	AM05394
AM08357	AM04822	AM11827
AM06713	AM12129	AM04710
AM12665	AM00262	AM02989
AM09360	AM00435R	AM09059
AM12520	AM00651R	AM02080
AM03039	AM00723R	AM06136
AM03707	AM03677	AM08693
AM03970	AM08172	AM04492
AM10488	AM09339	AM03239
AM08559	AM01508	AM04848
AM11469	AM02094	AM05908
AM03779	AM02527	AM02048
AM01080	AM02706	AM09822
AM05115	AM02715	AM01400
AM05925	AM05039	AM05808
AM06273	AM08175	AM11174
AM03917	AM09940	AM07132
AM03710	AM02743	AM10214
AM05444	AM09875	AM12516
AM08176	AM11906
AM08733	AM12785
AM02937	AM00234
AM04217	AM03943
AM04352	AM06814
AM05052	AM02311
AM05584	AM04930
AM06442	AM12873
AM06767	AM01457
AM07679	AM06438
AM07777	AM08215
AM07868	AM11030
AM07886	AM06681
AM07988	AM01782
AM08318	AM07072
AM08897	AM11300
AM09527	AM09019
AM12281	AM11673
AM11353	AM00505
AM11605	AM10780
AM12597	AM08130
AM03780	AM03612
AM06592	AM12220
AM07965	AM10307
AM00861
AM07722
AM02343
AM03170
AM03425
AM05137
AM06941
AM08538
AM06855
AM08411
AM07159
AM08614
AM09951
AM07480
AM06744
AM12079
AM09836
AM11952
AM06379
AM03294
AM06890
AM01937
AM07928
AM02954
AM11523
AM06291
AM08738
AM08207
AM11848
AM09704
AM03952
AM03343
AM03978
AM09080
AM00610
AM05557
AM10051
AM11530
AM11715
AM03188
AM10038
AM05298
AM08084
AM07224
AM02313
AM07705
