# Supplementary material for: Structure and function of gene regulatory networks associated with worker sterility in honeybees
Source: Ecol Evol. 2016 Feb 16;6(6):1692–701. doi: 10.1002/ece3.1997 (PMC4755009; doi:10.1002/ece3.1997)
Supplement: Supplementary file 4 — Appendix S4. Cluster 3 genes with reciprocal best‐hit matches to Drosophila. [file ECE3-6-1692-s004.xlsx]

## Sheet: Sheet1
Cluster 3 genes w recirprocal best hot amtched in Drosophila (cut-off e-value 10-5).
	Cluster3
	GB10010	FBgn0041210
	GB10045	FBgn0025109
	GB10095	FBgn0083992
	GB10149	FBgn0017430
	GB10268	FBgn0039808
	GB10297	FBgn0036356
	GB10359	FBgn0030838
	GB10368	FBgn0030408
	GB10457	FBgn0039738
	GB10591	FBgn0085220
	GB10602	FBgn0036319
	GB10612	FBgn0031391
	GB10659	FBgn0032797
	GB10696	FBgn0261041
	GB10698	FBgn0002524
	GB10751	FBgn0003870
	GB10792	FBgn0266465
	GB10959	FBgn0028692
	GB11364	FBgn0000568
	GB11365	FBgn0263780
	GB11411	FBgn0004837
	GB11417	FBgn0004666
	GB11431	FBgn0039054
	GB11451	FBgn0032731
	GB11484	FBgn0037504
	GB11516	FBgn0032698
	GB11642	FBgn0086357
	GB11649	FBgn0053080
	GB11726	FBgn0038839
	GB11729	FBgn0051708
	GB11753	FBgn0028550
	GB11807	FBgn0010473
	GB11840	FBgn0028670
	GB11842	FBgn0035677
	GB11874	FBgn0035173
	GB11947	FBgn0050011
	GB11947	FBgn0050011
	GB11981	FBgn0262975
	GB11990	FBgn0262730
	GB12116	FBgn0040285
	GB12214	FBgn0032940
	GB12302	FBgn0035676
	GB12316	FBgn0038235
	GB12358	FBgn0034564
	GB12389	FBgn0031050
	GB12406	FBgn0030039
	GB12407	FBgn0035722
	GB12490	FBgn0028482
	GB12509	FBgn0263354
	GB12568	FBgn0052708
	GB12577	FBgn0037720
	GB12594	FBgn0038275
	GB12779	FBgn0264848
	GB12822	FBgn0043806
	GB12853	FBgn0015609
	GB12855	FBgn0010352
	GB12857	FBgn0029720
	GB12904	FBgn0011826
	GB12951	FBgn0004907
	GB12951	FBgn0004907
	GB12972	FBgn0004567
	GB12981	FBgn0026370
	GB13161	FBgn0030151
	GB13302	FBgn0031068
	GB13371	FBgn0029067
	GB13404	FBgn0024920
	GB13535	FBgn0034232
	GB13576	FBgn0034903
	GB13636	FBgn0029761
	GB13703	FBgn0260944
	GB13747	FBgn0011764
	GB13762	FBgn0004870
	GB13772	FBgn0261243
	GB13779	FBgn0034789
	GB13816	FBgn0259234
	GB13823	FBgn0039920
	GB13862	FBgn0036402
	GB14158	FBgn0030802
	GB14300	FBgn0034070
	GB14319	FBgn0052121
	GB14344	FBgn0039639
	GB14345	FBgn0052850
	GB14400	FBgn0028906
	GB14405	FBgn0029980
	GB14420	FBgn0001994
	GB14492	FBgn0034911
	GB14533	FBgn0004595
	GB14534	FBgn0259150
	GB14608	FBgn0032221
	GB14614	FBgn0265767
	GB14719	FBgn0262483
	GB14736	FBgn0032744
	GB14751	FBgn0029837
	GB14772	FBgn0262733
	GB14783	FBgn0033015
	GB14789	FBgn0004838
	GB14793	FBgn0031855
	GB14848	FBgn0086372
	GB14857	FBgn0001168
	GB14967	FBgn0034072
	GB15087	FBgn0039212
	GB15142	FBgn0033476
	GB15224	FBgn0004656
	GB15308	FBgn0030060
	GB15311	FBgn0000479
	GB15318	FBgn0052333
	GB15320	FBgn0038183
	GB15382	FBgn0261802
	GB15477	FBgn0033571
	GB15520	FBgn0002413
	GB15695	FBgn0038675
	GB15780	FBgn0020386
	GB15837	FBgn0000611
	GB15843	FBgn0023179
	GB15854	FBgn0023143
	GB15856	FBgn0038597
	GB15959	FBgn0260798
	GB16007	FBgn0263116
	GB16017	FBgn0030834
	GB16113	FBgn0029665
	GB16141	FBgn0010380
	GB16181	FBgn0086901
	GB16251	FBgn0261722
	GB16304	FBgn0259110
	GB16316	FBgn0003748
	GB16333	FBgn0028879
	GB16480	FBgn0034999
	GB16483	FBgn0033958
	GB16507	FBgn0033188
	GB16625	FBgn0260943
	GB16706	FBgn0004607
	GB16748	FBgn0030276
	GB16776	FBgn0031702
	GB16784	FBgn0028993
	GB16799	FBgn0051140
	GB16811	FBgn0026238
	GB16836	FBgn0036984
	GB16873	FBgn0001078
	GB16936	FBgn0019968
	GB17023	FBgn0086674
	GB17102	FBgn0031637
	GB17161	FBgn0085470
	GB17176	FBgn0031968
	GB17210	FBgn0003435
	GB17214	FBgn0010470
	GB17224	FBgn0035888
	GB17246	FBgn0035756
	GB17247	FBgn0261647
	GB17258	FBgn0031762
	GB17365	FBgn0003429
	GB17390	FBgn0005564
	GB17400	FBgn0261238
	GB17412	FBgn0031081
	GB17557	FBgn0011481
	GB17568	FBgn0029663
	GB17617	FBgn0004652
	GB17640	FBgn0263102
	GB17678	FBgn0031257
	GB17681	FBgn0000042
	GB17726	FBgn0038049
	GB17761	FBgn0050069
	GB17817	FBgn0264607
	GB17821	FBgn0037676
	GB17867	FBgn0052698
	GB17926	FBgn0264001
	GB17926	FBgn0264001
	GB17941	FBgn0039420
	GB17945	FBgn0004198
	GB18020	FBgn0034368
	GB18078	FBgn0034184
	GB18123	FBgn0260660
	GB18169	FBgn0266672
	GB18275	FBgn0037777
	GB18281	FBgn0032821
	GB18301	FBgn0027654
	GB18384	FBgn0003984
	GB18471	FBgn0032223
	GB18478	FBgn0039530
	GB18481	FBgn0034814
	GB18513	FBgn0003090
	GB18522	FBgn0010894
	GB18613	FBgn0003118
	GB18618	FBgn0027655
	GB18773	FBgn0041604
	GB18785	FBgn0086675
	GB18850	FBgn0030400
	GB18930	FBgn0261873
	GB19020	FBgn0032946
	GB19080	FBgn0029755
	GB19140	FBgn0033692
	GB19226	FBgn0034802
	GB19243	FBgn0039969
	GB19273	FBgn0031260
	GB19309	FBgn0013718
	GB19343	FBgn0031150
	GB19359	FBgn0000319
	GB19370	FBgn0025571
	GB19406	FBgn0028688
	GB19475	FBgn0002735
	GB19498	FBgn0000173
	GB19505	FBgn0003011
	GB19580	FBgn0013343
	GB19580	FBgn0013343
	GB19656	FBgn0023528
	GB19680	FBgn0038195
	GB19824	FBgn0259481
	GB19826	FBgn0036053
	GB19838	FBgn0086655
	GB19853	FBgn0013753
	GB19862	FBgn0032433
	GB19937	FBgn0029123
	GB19962	FBgn0035733
	GB19969	FBgn0263594
	GB19979	FBgn0004516
	GB19994	FBgn0023531
	GB20021	FBgn0013973
	GB20055	FBgn0002921
	GB20082	FBgn0035424
	GB20090	FBgn0032633
	GB20101	FBgn0266417
